# Supplementary material for: A Bacterial Analysis Platform: An Integrated System for Analysing Bacterial Whole Genome Sequencing Data for Clinical Diagnostics and Surveillance
Source: PLoS One. 2016 Jun 21;11(6):e0157718. doi: 10.1371/journal.pone.0157718 (PMC4915688; doi:10.1371/journal.pone.0157718)
Supplement: S1 Excelsheet — (XLSX) [file pone.0157718.s003.xlsx]

## Sheet: user-result-summary(13).xls
sample_name	sequencing_platform	sequencing_type	organism	strain	country	region	city	isolation_source	source_note	pathogenic	pathogenicity_note	collection_date	r_#contigs	r_#bases	r_n50	r_species	r_mlst	r_mlst_genes	Expected	Observed	Concordance	Discordance	Unpredicted	Total
Kleb-10-213361	Illumina	paired	Klebsiella pneumoniae		Denmark		Hillerød	human		yes		2010	151	5526160	223109	Klebsiella pneumoniae	kpneumoniae[ST-15]	kpneumoniae[GAPA_1,INFB_1,MDH_1,PGI_1,PHOE_1,RPOB_1,TONB_1]	ST-15	ST-15	1	0	0	1
Kleb-6-1-264	Illumina	paired	Klebsiella pneumoniae		Denmark		Hillerød	human		yes		2006	164	5509696	245716	Klebsiella pneumoniae	kpneumoniae[ST-15]	kpneumoniae[GAPA_1,INFB_1,MDH_1,PGI_1,PHOE_1,RPOB_1,TONB_1]	ST-15	ST-15	1	0	0	1
Kleb-7-2-944	Illumina	paired	Klebsiella pneumoniae		Denmark		Hillerød	human		yes		2007	164	5494690	219951	Klebsiella pneumoniae	kpneumoniae[ST-15]	kpneumoniae[GAPA_1,INFB_1,MDH_1,PGI_1,PHOE_1,RPOB_1,TONB_1]	ST-15	ST-15	1	0	0	1
Kleb-9-3-7346	Illumina	paired	Klebsiella pneumoniae		Denmark		Hillerød	human		yes		2008	219	5559664	220002	Klebsiella pneumoniae	kpneumoniae[ST-15]	kpneumoniae[GAPA_1,INFB_1,MDH_1,PGI_1,PHOE_1,RPOB_1,TONB_1]	ST-15	ST-15	1	0	0	1
Sa-089B-2_8	Illumina	paired	Staphylococcus aureus	089B_2	Peru			animal	Pig	unknown	Potential	2009	82	2879613	241470	Staphylococcus aureus	saureus[ST-398]	saureus[ARCC-3,AROE-35,GLPF-19,GMK_-2,PTA_-20,TPI_-26,YQIL-39]	CC-398	ST-398	1	0	0	1
Sa-09/01691/3	Illumina	paired	Staphylococcus aureus	Unknown	Poland			animal	Pig	unknown	Unknown	2009	104	2743105	245349	Staphylococcus aureus	saureus[ST-398]	saureus[ARCC-3,AROE-35,GLPF-19,GMK_-2,PTA_-20,TPI_-26,YQIL-39]	CC-398	ST-398	1	0	0	1
Sa-1061	Illumina	paired	Staphylococcus aureus	1061	Denmark			human	Human	unknown	Potential	2009	103	2710339	139497	Staphylococcus aureus	saureus[ST-398]	saureus[ARCC-3,AROE-35,GLPF-19,GMK_-2,PTA_-20,TPI_-26,YQIL-39]	CC-398	ST-398	1	0	0	1
Sa-12152-5	Illumina	paired	Staphylococcus aureus	12152-5	Italy			animal	Pig	unknown	Potential	2008	71	2732981	394726	Staphylococcus aureus	saureus[ST-398]	saureus[ARCC-3,AROE-35,GLPF-19,GMK_-2,PTA_-20,TPI_-26,YQIL-39]	ST-398	ST-398	1	0	0	1
Sa-13349_2 TG8044	Illumina	paired	Staphylococcus aureus	13349_2	Italy			animal	Pig	unknown	Potential	2008	109	2753147	299653	Staphylococcus aureus	saureus[ST-398]	saureus[ARCC-3,AROE-35,GLPF-19,GMK_-2,PTA_-20,TPI_-26,YQIL-39]	CC-398	ST-398	1	0	0	1
Sa-13349_6 TG8046	Illumina	paired	Staphylococcus aureus	13349_6	Italy			animal	Pig	unknown	Potential	2008	323	2425628	16128	Staphylococcus aureus	saureus[ST-398]	saureus[ARCC-3,AROE-35,GLPF-19,GMK_-2,PTA_-20,TPI_-26,YQIL-39]	CC-398	ST-398	1	0	0	1
Sa-17910/1	Illumina	paired	Staphylococcus aureus	17910/1	Italy			animal	Pig	unknown	Potential	2008	138	2847709	130043	Staphylococcus aureus	saureus[ST-1]	saureus[ARCC-1,AROE-1,GLPF-1,GMK_-1,PTA_-1,TPI_-1,YQIL-1]	ST-1	ST-1	1	0	0	1
Sa-1953	Illumina	paired	Staphylococcus aureus	Unknown	USA			human	Human	unknown	Unknown	2007	125	2707369	193005	Staphylococcus aureus	saureus[ST-398]	saureus[ARCC-3,AROE-35,GLPF-19,GMK_-2,PTA_-20,TPI_-26,YQIL-39]	CC-398	ST-398	1	0	0	1
Sa-199/08_8 TG8056	Illumina	paired	Staphylococcus aureus	199/08	Slovenia			animal	Pig	unknown	Potential	2008	110	2803380	359493	Staphylococcus aureus	saureus[ST-398]	saureus[ARCC-3,AROE-35,GLPF-19,GMK_-2,PTA_-20,TPI_-26,YQIL-39]	CC-398	ST-398	1	0	0	1
Sa-2007-70-91-4-SPA	Illumina	paired	Staphylococcus aureus	2007-70-91-4-SPA	Denmark			animal	Pig	unknown	Potential	2007	108	2748885	271876	Staphylococcus aureus	saureus[ST-398]	saureus[ARCC-3,AROE-35,GLPF-19,GMK_-2,PTA_-20,TPI_-26,YQIL-39]	CC-398	ST-398	1	0	0	1
Sa-2007-70-92-6-SPA	Illumina	paired	Staphylococcus aureus	2007-70-92-6-SPA	Denmark			animal	Pig	unknown	Potential	2007	93	2713054	233323	Staphylococcus aureus	saureus[ST-398]	saureus[ARCC-3,AROE-35,GLPF-19,GMK_-2,PTA_-20,TPI_-26,YQIL-39]	CC-398	ST-398	1	0	0	1
Sa-2007-70-93-7-SPA TG7974	Illumina	paired	Staphylococcus aureus	2007-70-93-7-SPA	Denmark			animal	Cattle	unknown	Potential	2007	69	2721161	443028	Staphylococcus aureus	saureus[ST-9]	saureus[ARCC-3,AROE-3,GLPF-1,GMK_-1,PTA_-1,TPI_-1,YQIL-10]	ST-9	ST-9	1	0	0	1
Sa-2007-70-95-9-SPA	Illumina	paired	Staphylococcus aureus	2007-70-95-9-SPA	Denmark			animal	Pig	unknown	Potential	2007	102	2714756	136693	Staphylococcus aureus	saureus[ST-398]	saureus[ARCC-3,AROE-35,GLPF-19,GMK_-2,PTA_-20,TPI_-26,YQIL-39]	CC-398	ST-398	1	0	0	1
Sa-2008-60-1662-5	Illumina	paired	Staphylococcus aureus	2008-60-1662-5	Finland			animal	Pig	unknown	Potential	2008	169	2781432	152560	Staphylococcus aureus	saureus[ST-398]	saureus[ARCC-3,AROE-35,GLPF-19,GMK_-2,PTA_-20,TPI_-26,YQIL-39]	CC-398	ST-398	1	0	0	1
Sa-2008-60-3254	Illumina	paired	Staphylococcus aureus	2008-60-3254	Denmark			animal	Pig	unknown	Potential	2008	83	2756577	339709	Staphylococcus aureus	saureus[ST-398]	saureus[ARCC-3,AROE-35,GLPF-19,GMK_-2,PTA_-20,TPI_-26,YQIL-39]	CC-398	ST-398	1	0	0	1
Sa-2008-60-970	Illumina	paired	Staphylococcus aureus	2008-60-970	Denmark			animal	Pig	unknown	Potential	2008	117	2758010	177459	Staphylococcus aureus	saureus[ST-398]	saureus[ARCC-3,AROE-35,GLPF-19,GMK_-2,PTA_-20,TPI_-26,YQIL-39]	CC-398	ST-398	1	0	0	1
Sa-2046	Illumina	paired	Staphylococcus aureus	Unknown	USA			human	Human	unknown	Unknown	2007	101	2698216	141211	Staphylococcus aureus	saureus[ST-398]	saureus[ARCC-3,AROE-35,GLPF-19,GMK_-2,PTA_-20,TPI_-26,YQIL-39]	CC-398	ST-398	1	0	0	1
Sa-2296 TG8122 (MRSA)	Illumina	paired	Staphylococcus aureus	2296-MRSA	Germany			animal	Pig	unknown	Potential	2008	413	2423424	13389	Staphylococcus aureus	saureus[ST-398]	saureus[ARCC-3,AROE-35,GLPF-19,GMK_-2,PTA_-20,TPI_-26,YQIL-39]	CC-398	ST-398	1	0	0	1
Sa-23225	Illumina	paired	Staphylococcus aureus	23225	Austria			animal	Pig	unknown	Potential	2008	104	2768925	338693	Staphylococcus aureus	saureus[ST-398]	saureus[ARCC-3,AROE-35,GLPF-19,GMK_-2,PTA_-20,TPI_-26,YQIL-39]	CC-398	ST-398	1	0	0	1
Sa-23824 TG8050	Illumina	paired	Staphylococcus aureus	23824	Austria			animal	Pig	unknown	Potential	2008	171	2676903	52579	Staphylococcus aureus	saureus[ST-398]	saureus[ARCC-3,AROE-35,GLPF-19,GMK_-2,PTA_-20,TPI_-26,YQIL-39]	CC-398	ST-398	1	0	0	1
Sa-25207_5	Illumina	paired	Staphylococcus aureus	25207-25126/08	Poland			animal	Pig	unknown	Potential	2008	95	2826671	232904	Staphylococcus aureus	saureus[ST-398]	saureus[ARCC-3,AROE-35,GLPF-19,GMK_-2,PTA_-20,TPI_-26,YQIL-39]	CC-398	ST-398	1	0	0	1
Sa-29139	Illumina	paired	Staphylococcus aureus	29139	Italy			animal	Pig	unknown	Potential	2008	117	2817439	135366	Staphylococcus aureus	saureus[ST-398]	saureus[ARCC-3,AROE-35,GLPF-19,GMK_-2,PTA_-20,TPI_-26,YQIL-39]	CC-398	ST-398	1	0	0	1
Sa-3-S-1 TG8036	Illumina	paired	Staphylococcus aureus	3-S-1	Denmark			animal	Pig	unknown	Potential	2007	103	2766954	137012	Staphylococcus aureus	saureus[ST-398]	saureus[ARCC-3,AROE-35,GLPF-19,GMK_-2,PTA_-20,TPI_-26,YQIL-39]	CC-398	ST-398	1	0	0	1
Sa-30116	Illumina	paired	Staphylococcus aureus	30116	Italy			animal	Pig	unknown	Potential	2008	66	2732878	685832	Staphylococcus aureus	saureus[ST-398]	saureus[ARCC-3,AROE-35,GLPF-19,GMK_-2,PTA_-20,TPI_-26,YQIL-39]	ST-398	ST-398	1	0	0	1
Sa-324	Illumina	paired	Staphylococcus aureus	324	Germany			animal	Pig	unknown	Potential	2009	108	2655933	271348	Staphylococcus aureus	saureus[ST-1232]	saureus[ARCC-3,AROE-35,GLPF-167,GMK_-2,PTA_-20,TPI_-26,YQIL-39]	CC-398	ST-1232	1	0	0	1	ST-1232 is part of CC-398
Sa-34m-B-1-11_8	Illumina	paired	Staphylococcus aureus	34-M-B-1	Denmark			animal	Pig	unknown	Potential	2008	61	2762354	539221	Staphylococcus aureus	saureus[ST-398]	saureus[ARCC-3,AROE-35,GLPF-19,GMK_-2,PTA_-20,TPI_-26,YQIL-39]	CC-398	ST-398	1	0	0	1
Sa-374/08 TG8058	Illumina	paired	Staphylococcus aureus	374/08	Slovania			animal	Pig	unknown	Potential	2008	271	2507327	20368	Staphylococcus aureus	saureus[ST-398]	saureus[ARCC-3,AROE-35,GLPF-19,GMK_-2,PTA_-20,TPI_-26,YQIL-39]	CC-398	ST-398	1	0	0	1
Sa-44523-1	Illumina	paired	Staphylococcus aureus	44523-1	Italy			animal	Pig	unknown	Potential	2008	79	2734403	433572	Staphylococcus aureus	saureus[ST-398]	saureus[ARCC-3,AROE-35,GLPF-19,GMK_-2,PTA_-20,TPI_-26,YQIL-39]	ST-398	ST-398	1	0	0	1
Sa-47771	Illumina	paired	Staphylococcus aureus	47771	Denmark			human	Human	yes	Yes	2005	71	2735282	389825	Staphylococcus aureus	saureus[ST-398]	saureus[ARCC-3,AROE-35,GLPF-19,GMK_-2,PTA_-20,TPI_-26,YQIL-39]	CC-398	ST-398	1	0	0	1
Sa-50148	Illumina	paired	Staphylococcus aureus	50148	Denmark			human	Human	yes	Yes	2006	153	2890767	137083	Staphylococcus aureus	saureus[ST-398]	saureus[ARCC-3,AROE-35,GLPF-19,GMK_-2,PTA_-20,TPI_-26,YQIL-39]	CC-398	ST-398	1	0	0	1
Sa-51225	Illumina	paired	Staphylococcus aureus	51225	Denmark			human	Human	yes	Yes	2006	116	2788100	136356	Staphylococcus aureus	saureus[ST-398]	saureus[ARCC-3,AROE-35,GLPF-19,GMK_-2,PTA_-20,TPI_-26,YQIL-39]	CC-398	ST-398	1	0	0	1
Sa-51726	Illumina	paired	Staphylococcus aureus	51726	Denmark			human	Human	yes	Yes	2006	135	2887369	199011	Staphylococcus aureus	saureus[ST-398]	saureus[ARCC-3,AROE-35,GLPF-19,GMK_-2,PTA_-20,TPI_-26,YQIL-39]	CC-398	ST-398	1	0	0	1
Sa-55488_TG8086	Illumina	paired	Staphylococcus aureus	55488	Denmark			human	Human	yes	Yes	2007	454	2297885	9649	Staphylococcus aureus	saureus[ST-398]	saureus[ARCC-3,AROE-35,GLPF-19,GMK_-2,PTA_-20,TPI_-26,YQIL-39]	CC-398	ST-398	1	0	0	1
Sa-60036_8	Illumina	paired	Staphylococcus aureus	60036	Denmark			human	Human	yes	Yes	2008	63	2754696	455548	Staphylococcus aureus	saureus[ST-398]	saureus[ARCC-3,AROE-35,GLPF-19,GMK_-2,PTA_-20,TPI_-26,YQIL-39]	CC-398	ST-398	1	0	0	1
Sa-61888_8	Illumina	paired	Staphylococcus aureus	61888	Denmark			human	Human	yes	Yes	2008	139	2834933	278725	Staphylococcus aureus	saureus[ST-398]	saureus[ARCC-3,AROE-35,GLPF-19,GMK_-2,PTA_-20,TPI_-26,YQIL-39]	CC-398	ST-398	1	0	0	1
Sa-62951_8	Illumina	paired	Staphylococcus aureus	62951	Denmark			human	Human	yes	Yes	2008	71	2711189	328429	Staphylococcus aureus	saureus[ST-398]	saureus[ARCC-3,AROE-35,GLPF-19,GMK_-2,PTA_-20,TPI_-26,YQIL-39]	CC-398	ST-398	1	0	0	1
Sa-6919/08	Illumina	paired	Staphylococcus aureus	6919/08	Poland			animal	Pig	unknown	Potential	2008	119	2832181	137254	Staphylococcus aureus	saureus[ST-398]	saureus[ARCC-3,AROE-35,GLPF-19,GMK_-2,PTA_-20,TPI_-26,YQIL-39]	CC-398	ST-398	1	0	0	1
Sa-7-1	Illumina	paired	Staphylococcus aureus	42011	Canada			animal	Pig	unknown	Potential	2007	65	2767226	402737	Staphylococcus aureus	saureus[ST-398]	saureus[ARCC-3,AROE-35,GLPF-19,GMK_-2,PTA_-20,TPI_-26,YQIL-39]	CC-398	ST-398	1	0	0	1
Sa-7-109	Illumina	paired	Staphylococcus aureus	7-109	Canada			animal	Pig	unknown	Potential	2007	88	2768385	277667	Staphylococcus aureus	saureus[ST-398]	saureus[ARCC-3,AROE-35,GLPF-19,GMK_-2,PTA_-20,TPI_-26,YQIL-39]	CC-398	ST-398	1	0	0	1
Sa-7-12	Illumina	paired	Staphylococcus aureus	42345	Canada			animal	Pig	unknown	Potential	2007	82	2833403	353344	Staphylococcus aureus	saureus[ST-398]	saureus[ARCC-3,AROE-35,GLPF-19,GMK_-2,PTA_-20,TPI_-26,YQIL-39]	CC-398	ST-398	1	0	0	1
Sa-7-14	Illumina	paired	Staphylococcus aureus	41821	Canada			animal	Pig	unknown	Potential	2007	63	2806495	291972	Staphylococcus aureus	saureus[ST-398]	saureus[ARCC-3,AROE-35,GLPF-19,GMK_-2,PTA_-20,TPI_-26,YQIL-39]	CC-398	ST-398	1	0	0	1
Sa-7-3	Illumina	paired	Staphylococcus aureus	42070	Canada			animal	Pig	unknown	Potential	2007	72	2802588	259151	Staphylococcus aureus	saureus[ST-398]	saureus[ARCC-3,AROE-35,GLPF-19,GMK_-2,PTA_-20,TPI_-26,YQIL-39]	CC-398	ST-398	1	0	0	1
Sa-7413532-2 TG8004	Illumina	paired	Staphylococcus aureus	7413532-2	Denmark			animal	Pig	unknown	Potential	2002	358	2390329	13634	Staphylococcus aureus	saureus[Unknown ST]	saureus[ARCC-3,AROE-35,GLPF-19,GMK_-10,PTA_-20,TPI_-26,YQIL-39]	CC-398	Unknown ST	0	0	1	1	analysis of the alleles shows that this belongs to CC-398
Sa-7980	Illumina	paired	Staphylococcus aureus	2007-70-94-4-SPA	Denmark			animal	Pig	unknown	Potential	2007	72	2683425	600689	Staphylococcus aureus	saureus[ST-9]	saureus[ARCC-3,AROE-3,GLPF-1,GMK_-1,PTA_-1,TPI_-1,YQIL-10]	ST-9	ST-9	1	0	0	1
Sa-7SPA 72-13850-1 TG8002	Illumina	paired	Staphylococcus aureus	7SPA 72-13850-1	Denmark			animal	Pig	unknown	Potential	2000	216	2558536	32281	Staphylococcus aureus	saureus[ST-398]	saureus[ARCC-3,AROE-35,GLPF-19,GMK_-2,PTA_-20,TPI_-26,YQIL-39]	CC-398	ST-398	1	0	0	1
Sa-7_2007-70-77-4 TG8070	Illumina	paired	Staphylococcus aureus	MRSA 7 2007-70-77-4	Denmark			animal	Pig	unknown	Potential	2007	398	2234148	10990	Staphylococcus aureus	saureus[ST-398]	saureus[ARCC-3,AROE-35,GLPF-19,GMK_-2,PTA_-20,TPI_-26,YQIL-39]	CC-398	ST-398	1	0	0	1
Sa-8708-1	Illumina	paired	Staphylococcus aureus	8708-1	Italy			animal	Pig	unknown	Potential	2012	130	2832200	92819	Staphylococcus aureus	saureus[ST-1]	saureus[ARCC-1,AROE-1,GLPF-1,GMK_-1,PTA_-1,TPI_-1,YQIL-1]	ST-1	ST-1	1	0	0	1
Sa-9B	Illumina	paired	Staphylococcus aureus	9B	Denmark			animal	Pig	unknown	Potential	2007	115	2774335	238211	Staphylococcus aureus	saureus[ST-398]	saureus[ARCC-3,AROE-35,GLPF-19,GMK_-2,PTA_-20,TPI_-26,YQIL-39]	ST-398	ST-398	1	0	0	1
Sa-AV4	Illumina	paired	Staphylococcus aureus	AV4(1)	Belgium			animal	Horse	unknown	Potential	2008	160	2782778	113657	Staphylococcus aureus	saureus[ST-398]	saureus[ARCC-3,AROE-35,GLPF-19,GMK_-2,PTA_-20,TPI_-26,YQIL-39]	CC-398	ST-398	1	0	0	1
Sa-AV6 TG8062	Illumina	paired	Staphylococcus aureus	AV6	Belgium			animal	Horse	unknown	Potential	2008	426	2344035	9929	Staphylococcus aureus	saureus[ST-398]	saureus[ARCC-3,AROE-35,GLPF-19,GMK_-2,PTA_-20,TPI_-26,YQIL-39]	CC-398	ST-398	1	0	0	1
Sa-Aureus 56 (TG8130)	Illumina	paired	Staphylococcus aureus	Aureus 56	Belgium			animal	Cattle	unknown	Potential	2008	505	2346328	8197	Staphylococcus aureus	saureus[ST-398]	saureus[ARCC-3,AROE-35,GLPF-19,GMK_-2,PTA_-20,TPI_-26,YQIL-39]	CC-398	ST-398	1	0	0	1
Sa-DC38_BP_TET-F7	Illumina	paired	Staphylococcus aureus	DC38_BP_TET_F_7	USA			animal	Turkey	unknown	Potential	2009	156	2909328	272534	Staphylococcus aureus	saureus[ST-398]	saureus[ARCC-3,AROE-35,GLPF-19,GMK_-2,PTA_-20,TPI_-26,YQIL-39]	CC-398	ST-398	1	0	0	1
Sa-DC57_BP_GEN-I_7	Illumina	paired	Staphylococcus aureus	DC57_BP_GEN_I_7	USA			animal	Turkey	unknown	Potential	2010	165	2911768	128398	Staphylococcus aureus	saureus[ST-398]	saureus[ARCC-3,AROE-35,GLPF-19,GMK_-2,PTA_-20,TPI_-26,YQIL-39]	CC-398	ST-398	1	0	0	1
Sa-F10	Illumina	paired	Staphylococcus aureus	F10	USA			food	Pig (meat)	unknown	Potential	2008	285	2994319	86196	Staphylococcus aureus	saureus[ST-398]	saureus[ARCC-3,AROE-35,GLPF-19,GMK_-2,PTA_-20,TPI_-26,YQIL-39]	CC-398	ST-398	1	0	0	1
Sa-F20	Illumina	paired	Staphylococcus aureus	F20	USA			food	Pig (meat)	unknown	Potential	2008	127	2760734	136569	Staphylococcus aureus	saureus[ST-541]	saureus[ARCC-3,AROE-35,GLPF-19,GMK_-60,PTA_-20,TPI_-26,YQIL-39]	CC-398	ST-541	1	0	0	1	ST-541 is part of CC-398
Sa-F38	Illumina	paired	Staphylococcus aureus	F38	USA			animal	Pig	unknown	Potential	2008	959	5721289	24666	Staphylococcus aureus	saureus[ST-398]	saureus[ARCC-3,AROE-35,GLPF-19,GMK_-2,PTA_-20,TPI_-26,YQIL-39]	CC-398	ST-398	1	0	0	1
Sa-LY19990171	Illumina	paired	Staphylococcus aureus	LY19990171	France			human	Human	unknown	Potential	1999	58	2730890	250324	Staphylococcus aureus	saureus[ST-398]	saureus[ARCC-3,AROE-35,GLPF-19,GMK_-2,PTA_-20,TPI_-26,YQIL-39]	CC-398	ST-398	1	0	0	1
Sa-M-1-B-FAA TG7990	Illumina	paired	Staphylococcus aureus	M-1-B-FAA	Denmark			animal	Pig	unknown	Potential	2007	72	2714834	441634	Staphylococcus aureus	saureus[ST-2423]	saureus[ARCC-262,AROE-3,GLPF-1,GMK_-1,PTA_-1,TPI_-1,YQIL-10]	CC-9	ST-2423	1	0	0	1	ST-2423 is part of CC-9
Sa-M-5 TG8126	Illumina	paired	Staphylococcus aureus	M-5	Belgium			animal	Pig	unknown	Potential	2008	421	2393652	11981	Staphylococcus aureus	saureus[Unknown ST]	saureus[ARCC-3,AROE-35,GLPF-19,GMK_-100,PTA_-20,TPI_-26,YQIL-39]	CC-398	Unknown ST	0	0	1	1	analysis of the alleles shows that this belongs to CC-398
Sa-M2009_1004208 (MRSA)	Illumina	paired	Staphylococcus aureus	M2009 10004208	Hungary			animal	Pig	unknown	Potential	2009	84	2761379	164527	Staphylococcus aureus	saureus[ST-398]	saureus[ARCC-3,AROE-35,GLPF-19,GMK_-2,PTA_-20,TPI_-26,YQIL-39]	CC-398	ST-398	1	0	0	1
Sa-P23-01 SW31_1	Illumina	paired	Staphylococcus aureus	P23-01(SW31.1)	USA			animal	Pig	unknown	Potential	2008	152	2821847	113432	Staphylococcus aureus	saureus[ST-398]	saureus[ARCC-3,AROE-35,GLPF-19,GMK_-2,PTA_-20,TPI_-26,YQIL-39]	CC-398	ST-398	1	0	0	1
Sa-P23-02 SW62_1	Illumina	paired	Staphylococcus aureus	P23-02(SW62.1)	USA			animal	Pig	unknown	Potential	2008	160	2827970	135059	Staphylococcus aureus	saureus[ST-398]	saureus[ARCC-3,AROE-35,GLPF-19,GMK_-2,PTA_-20,TPI_-26,YQIL-39]	CC-398	ST-398	1	0	0	1
Sa-P23-03 SW181_1	Illumina	paired	Staphylococcus aureus	P23-03(SW181.1)	USA			animal	Pig	unknown	Potential	2008	124	2902283	139529	Staphylococcus aureus	saureus[ST-398]	saureus[ARCC-3,AROE-35,GLPF-19,GMK_-2,PTA_-20,TPI_-26,YQIL-39]	CC-398	ST-398	1	0	0	1
Sa-P23-10_WZ-103 (MRSA)	Illumina	paired	Staphylococcus aureus	P23-10	China			human	Human	yes	Yes	2003	93	2818417	339917	Staphylococcus aureus	saureus[ST-398]	saureus[ARCC-3,AROE-35,GLPF-19,GMK_-2,PTA_-20,TPI_-26,YQIL-39]	CC-398	ST-398	1	0	0	1
Sa-P23-12_HF-80520	Illumina	paired	Staphylococcus aureus	P23-12	China			human	Human	yes	Yes	2007	80	2804118	320394	Staphylococcus aureus	saureus[ST-398]	saureus[ARCC-3,AROE-35,GLPF-19,GMK_-2,PTA_-20,TPI_-26,YQIL-39]	CC-398	ST-398	1	0	0	1
Sa-P23-13_HF-724402	Illumina	paired	Staphylococcus aureus	P23-13	China			human	Human	yes	Yes	2007	74	2803087	251665	Staphylococcus aureus	saureus[ST-398]	saureus[ARCC-3,AROE-35,GLPF-19,GMK_-2,PTA_-20,TPI_-26,YQIL-39]	CC-398	ST-398	1	0	0	1
Sa-P23-14 (SD4.1)	Illumina	paired	Staphylococcus aureus	P23-14 (DS4.1)	China			animal	Pig	unknown	Potential	2008	63	2758103	207528	Staphylococcus aureus	saureus[ST-398]	saureus[ARCC-3,AROE-35,GLPF-19,GMK_-2,PTA_-20,TPI_-26,YQIL-39]	CC-398	ST-398	1	0	0	1
Sa-P23-9_WZ-1	Illumina	paired	Staphylococcus aureus	P23-9	China			human	Human	yes	Yes	2002	95	2767503	134618	Staphylococcus aureus	saureus[ST-398]	saureus[ARCC-3,AROE-35,GLPF-19,GMK_-2,PTA_-20,TPI_-26,YQIL-39]	CC-398	ST-398	1	0	0	1
Sa-PR11_08	Illumina	paired	Staphylococcus aureus	PR11/08	Portugal			animal	Pig	unknown	Potential	2012	144	2807272	130153	Staphylococcus aureus	saureus[ST-30]	saureus[ARCC-2,AROE-2,GLPF-2,GMK_-2,PTA_-6,TPI_-3,YQIL-2]	ST-30	ST-30	1	0	0	1
Sa-PR7/08 TG8040	Illumina	paired	Staphylococcus aureus	PR7/08	Portugal			animal	Pig	unknown	Potential	2007	80	2824861	337155	Staphylococcus aureus	saureus[ST-398]	saureus[ARCC-3,AROE-35,GLPF-19,GMK_-2,PTA_-20,TPI_-26,YQIL-39]	CC-398	ST-398	1	0	0	1
Sa-ST20071083	Illumina	paired	Staphylococcus aureus	ST20071083	French Guiana			human	Human	unknown	Potential	2007	65	2680425	410475	Staphylococcus aureus	saureus[ST-398]	saureus[ARCC-3,AROE-35,GLPF-19,GMK_-2,PTA_-20,TPI_-26,YQIL-39]	CC-398	ST-398	1	0	0	1
Sa-ST20082015	Illumina	paired	Staphylococcus aureus	ST20082015	France			human	Human	unknown	Potential	2008	61	2725561	213922	Staphylococcus aureus	saureus[ST-398]	saureus[ARCC-3,AROE-35,GLPF-19,GMK_-2,PTA_-20,TPI_-26,YQIL-39]	CC-398	ST-398	1	0	0	1
Sa-ST20090121	Illumina	paired	Staphylococcus aureus	ST20090121	France			human	Human	unknown	Potential	2009	75	2696466	203951	Staphylococcus aureus	saureus[ST-398]	saureus[ARCC-3,AROE-35,GLPF-19,GMK_-2,PTA_-20,TPI_-26,YQIL-39]	CC-398	ST-398	1	0	0	1
Sa-ST20091155	Illumina	paired	Staphylococcus aureus	ST20091155	France			human	Human	unknown	Potential	2009	66	2739602	235639	Staphylococcus aureus	saureus[ST-398]	saureus[ARCC-3,AROE-35,GLPF-19,GMK_-2,PTA_-20,TPI_-26,YQIL-39]	CC-398	ST-398	1	0	0	1
Sa-ST20091526	Illumina	paired	Staphylococcus aureus	ST20091526	France			human	Human	unknown	Potential	2009	75	2728017	208803	Staphylococcus aureus	saureus[ST-398]	saureus[ARCC-3,AROE-35,GLPF-19,GMK_-2,PTA_-20,TPI_-26,YQIL-39]	CC-398	ST-398	1	0	0	1
Sa-ST20091826	Illumina	paired	Staphylococcus aureus	ST20091826	France			human	Human	unknown	Potential	2009	57	2681847	212952	Staphylococcus aureus	saureus[ST-398]	saureus[ARCC-3,AROE-35,GLPF-19,GMK_-2,PTA_-20,TPI_-26,YQIL-39]	CC-398	ST-398	1	0	0	1
Sa-ST20100011	Illumina	paired	Staphylococcus aureus	ST20100011	France			human	Human	unknown	Potential	2010	64	2682406	410411	Staphylococcus aureus	saureus[ST-398]	saureus[ARCC-3,AROE-35,GLPF-19,GMK_-2,PTA_-20,TPI_-26,YQIL-39]	CC-398	ST-398	1	0	0	1
Sa-ST20100537	Illumina	paired	Staphylococcus aureus	ST20100537	France			human	Human	unknown	Potential	2010	68	2793177	338547	Staphylococcus aureus	saureus[ST-398]	saureus[ARCC-3,AROE-35,GLPF-19,GMK_-2,PTA_-20,TPI_-26,YQIL-39]	CC-398	ST-398	1	0	0	1
Sa-ST20101526	Illumina	paired	Staphylococcus aureus	ST20101526	France			human	Human	unknown	Potential	2010	73	2733539	331630	Staphylococcus aureus	saureus[ST-398]	saureus[ARCC-3,AROE-35,GLPF-19,GMK_-2,PTA_-20,TPI_-26,YQIL-39]	CC-398	ST-398	1	0	0	1
Sa-SW356	Illumina	paired	Staphylococcus aureus	Sw356	Sweden			animal	Cattle	unknown	Potential	1993	109	2699764	164096	Staphylococcus aureus	saureus[ST-398]	saureus[ARCC-3,AROE-35,GLPF-19,GMK_-2,PTA_-20,TPI_-26,YQIL-39]	CC-398	ST-398	1	0	0	1
Sa-SWK35	Illumina	paired	Staphylococcus aureus	SWK35	USA			animal	Pig	unknown	Potential	2009	134	2800509	113432	Staphylococcus aureus	saureus[ST-398]	saureus[ARCC-3,AROE-35,GLPF-19,GMK_-2,PTA_-20,TPI_-26,YQIL-39]	CC-398	ST-398	1	0	0	1
Sa-T2	Illumina	paired	Staphylococcus aureus	T2	USA			animal	Turkey (meat)	unknown	Potential	2009	199	2872653	77216	Staphylococcus aureus	saureus[ST-398]	saureus[ARCC-3,AROE-35,GLPF-19,GMK_-2,PTA_-20,TPI_-26,YQIL-39]	CC-398	ST-398	1	0	0	1
Sa-T3	Illumina	paired	Staphylococcus aureus	T3	USA			animal	Turkey (meat)	unknown	Potential	2009	151	2854446	95976	Staphylococcus aureus	saureus[ST-398]	saureus[ARCC-3,AROE-35,GLPF-19,GMK_-2,PTA_-20,TPI_-26,YQIL-39]	CC-398	ST-398	1	0	0	1
Sa-T4	Illumina	paired	Staphylococcus aureus	T4	USA			animal	Turkey (meat)	unknown	Potential	2009	144	2865243	109579	Staphylococcus aureus	saureus[ST-398]	saureus[ARCC-3,AROE-35,GLPF-19,GMK_-2,PTA_-20,TPI_-26,YQIL-39]	CC-398	ST-398	1	0	0	1
Sa-T5	Illumina	paired	Staphylococcus aureus	T5	USA			animal	Turkey (meat)	unknown	Potential	2009	158	2874576	136914	Staphylococcus aureus	saureus[Unknown ST]	saureus[ARCC-3,AROE-35,GLPF-205,GMK_-2,PTA_-20,TPI_-26,YQIL-39]	CC-398	Unknown ST	0	0	1	1	analysis of the alleles shows that this belongs to CC-398
Sa-T6	Illumina	paired	Staphylococcus aureus	T6	USA			animal	Turkey (meat)	unknown	Potential	2009	180	2879280	109731	Staphylococcus aureus	saureus[ST-398]	saureus[ARCC-3,AROE-35,GLPF-19,GMK_-2,PTA_-20,TPI_-26,YQIL-39]	CC-398	ST-398	1	0	0	1
Sa-T7	Illumina	paired	Staphylococcus aureus	T7	USA			animal	Turkey (meat)	unknown	Potential	2009	179	2940600	151691	Staphylococcus aureus	saureus[ST-398]	saureus[ARCC-3,AROE-35,GLPF-19,GMK_-2,PTA_-20,TPI_-26,YQIL-39]	CC-398	ST-398	1	0	0	1
Sa-UB08116	Illumina	paired	Staphylococcus aureus	UB08116	France			animal	Pig	unknown	Potential	2008	83	2735916	275565	Staphylococcus aureus	saureus[ST-398]	saureus[ARCC-3,AROE-35,GLPF-19,GMK_-2,PTA_-20,TPI_-26,YQIL-39]	ST-398	ST-398	1	0	0	1
Sa-UB08187	Illumina	paired	Staphylococcus aureus	UB08187	France			animal	Pig	unknown	Potential	2008	81	2821560	273444	Staphylococcus aureus	saureus[ST-398]	saureus[ARCC-3,AROE-35,GLPF-19,GMK_-2,PTA_-20,TPI_-26,YQIL-39]	CC-398	ST-398	1	0	0	1
Sa-USA42 TG8026	Illumina	paired	Staphylococcus aureus	USA42	USA	Pennsylvania		animal	Cattle	unknown	Potential	1993	75	2724327	233993	Staphylococcus aureus	saureus[ST-398]	saureus[ARCC-3,AROE-35,GLPF-19,GMK_-2,PTA_-20,TPI_-26,YQIL-39]	CC-398	ST-398	1	0	0	1
Sa-USA42 TG8026	Illumina	paired	Staphylococcus aureus	USA42	USA	Pennsylvania		animal	Cattle	unknown	Potential	1993	75	2724327	233993	Staphylococcus aureus	saureus[ST-398]	saureus[ARCC-3,AROE-35,GLPF-19,GMK_-2,PTA_-20,TPI_-26,YQIL-39]	CC-398	ST-398	1	0	0	1
Sa-Veo08/01292-1 TG8054	Illumina	paired	Staphylococcus aureus	Veo08/01292-1	Spain			animal	Pig	unknown	Potential	2008	577	2335306	7764	Staphylococcus aureus	saureus[ST-398]	saureus[ARCC-3,AROE-35,GLPF-19,GMK_-2,PTA_-20,TPI_-26,YQIL-39]	CC-398	ST-398	1	0	0	1
Sa-Veo8/003845st TG8052	Illumina	paired	Staphylococcus aureus	Veo8/003845st	Spain			animal	Pig	unknown	Potential	2008	90	2775733	359559	Staphylococcus aureus	saureus[ST-398]	saureus[ARCC-3,AROE-35,GLPF-19,GMK_-2,PTA_-20,TPI_-26,YQIL-39]	CC-398	ST-398	1	0	0	1
												Assembler Results							MLST Results Summary
													Klebsiella pneumoniae						Species		Concordance	Discordance	Unpredicted	Total
													No. Contigs	No. Bases	N50				Klebsiella pneumoniae		4	0	0	4
												Min	151	5494690	219951				Staphylococcus aureus		90	0	3	93
												Median	164	5517928	221556				Total		94	0	3	97
												Mean	175	5522553	227195
												Max	219	5559664	245716
												SD	30	27880	12436
													Staphylococcus aureus
													No. Contigs	No. Bases	N50
												Min	57	2234148	7764
												Median	104	2760734	207528
												Mean	149	2765851	216002
												Max	959	5721289	685832
												SD	137	342548	140720
