# Supplementary material for: A Bacterial Analysis Platform: An Integrated System for Analysing Bacterial Whole Genome Sequencing Data for Clinical Diagnostics and Surveillance
Source: PLoS One. 2016 Jun 21;11(6):e0157718. doi: 10.1371/journal.pone.0157718 (PMC4915688; doi:10.1371/journal.pone.0157718)
Supplement: S2 Excelsheet — (XLSX) [file pone.0157718.s004.xlsx]

## Sheet: user-result-summary(14).xls
sample_name	sequencing_platform	sequencing_type	organism	country	isolation_source	source_note	collection_date	collected_by	notes	r_#contigs	r_#bases	r_n50	r_species	r_mlst	r_mlst_genes	r_resistance (98% ID 60% ML)	r_resistance (80% ID 40% ML)	r_plasmids_schemed	r_plasmids_unschemed	r_pmlsts	Expected ResFinder (modified *)	Observed ResFinder (98% ID 60% ML) (modified **)	r_resistance (80% ID 40% ML) (modified **)	Identical result 98%	Identical result 80%	Missing genes (98%)	Extra genes (98%)	Extra genes (80%)	Published	Concordance	Missing	Split-miss	Extra 80%	Vary	NOTES	plasmids published	plasmids predicted (modified ***)	Published	Concordance	Missing	Extra	pMLST published	pMLST predicted	Concordance	Discordance	Total
EC18	Illumina	paired	Escherichia coli	Denmark	animal	Pig	2011			285	4774065	76794	Escherichia coli	ecoli[ST-641]	ecoli[ADK-9,FUMC-6,GYRB-33,ICD-131,MDH-24,PURA-8,RECA-7]			NA	NA	NA				1	1				0	0	0	0	0	0		NA	NA					NA	NA
EC19	Illumina	paired	Escherichia coli	Denmark	animal	Pig	2011			100	5077658	1464822	Escherichia coli	ecoli[ST-58]	ecoli[ADK-6,FUMC-4,GYRB-4,ICD-16,MDH-24,PURA-8,RECA-14]			NA	NA	NA				1	1				0	0	0	0	0	0		NA	NA					NA	NA
EC20	Illumina	paired	Escherichia coli	Denmark	animal	Pig	2011			204	5403620	1807096	Escherichia coli	ecoli[ST-10]	ecoli[ADK-10,FUMC-11,GYRB-4,ICD-8,MDH-8,PURA-8,RECA-2]			NA	NA	NA				1	1				0	0	0	0	0	0		NA	NA					NA	NA
EC21	Illumina	paired	Escherichia coli	Denmark	animal	Pig	2011			434	5478647	3153253	Escherichia coli	ecoli[ST-5030]	ecoli[ADK-233,FUMC-2,GYRB-29,ICD-167,MDH-4,PURA-16,RECA-4]			NA	NA	NA				1	1				0	0	0	0	0	0		NA	NA					NA	NA
EC22	Illumina	paired	Escherichia coli	Denmark	animal	Pig	2011			316	5135085	94885	Escherichia coli	ecoli[ST-118]	ecoli[ADK-31,FUMC-4,GYRB-42,ICD-44,MDH-15,PURA-33,RECA-17]	strA,strB,tet(B)	strA,strB,tet(B)	NA	NA	NA	strA,strB,tet(B)	strA,strB,tet(B)	strA,strB,tet(B)	1	1				3	3	0	0	0	0		NA	NA					NA	NA
EC23	Illumina	paired	Escherichia coli	Denmark	animal	Pig	2011			498	5043330	68702	Escherichia coli	ecoli[ST-23]	ecoli[ADK-6,FUMC-4,GYRB-12,ICD-1,MDH-20,PURA-13,RECA-7]			NA	NA	NA				1	1				0	0	0	0	0	0		NA	NA					NA	NA
EC24	Illumina	paired	Escherichia coli	Denmark	animal	Pig	2011			710	4880127	60378	Escherichia coli	ecoli[ST-1721]	ecoli[ADK-222,FUMC-11,GYRB-4,ICD-8,MDH-8,PURA-8,RECA-2]	aadA1,aadA2,blaTEM-1B,cmlA1,dfrA12,sul3,tet(A)	aadA1,aadA2,blaTEM-1B,cmlA1,dfrA12,sul3,tet(A)	NA	NA	NA	aadA1,aadA2,blaTEM-1,cmlA1,dfrA12,sul3,tet(A)	aadA1,aadA2,blaTEM-1,cmlA1,dfrA12,sul3,tet(A)	aadA1,aadA2,blaTEM-1,cmlA1,dfrA12,sul3,tet(A)	1	1				7	7	0	0	0	0		NA	NA					NA	NA
EC25	Illumina	paired	Escherichia coli	Denmark	animal	Pig	2011			239	5220657	4868920	Escherichia coli	ecoli[ST-206]	ecoli[ADK-6,FUMC-7,GYRB-5,ICD-1,MDH-8,PURA-18,RECA-2]			NA	NA	NA				1	1				0	0	0	0	0	0		NA	NA					NA	NA
EC26	Illumina	paired	Escherichia coli	Denmark	animal	Pig	2011			688	4999222	76088	Escherichia coli	ecoli[ST-301]	ecoli[ADK-78,FUMC-27,GYRB-5,ICD-10,MDH-12,PURA-8,RECA-2]	aadA1	aadA1	NA	NA	NA	aadA1	aadA1	aadA1	1	1				1	1	0	0	0	0		NA	NA					NA	NA
EC27	Illumina	paired	Escherichia coli	Denmark	animal	Pig	2011			295	4758196	99855	Escherichia coli	ecoli[ST-1665]	ecoli[ADK-63,FUMC-29,GYRB-3,ICD-1,MDH-24,PURA-23,RECA-7]			NA	NA	NA				1	1				0	0	0	0	0	0		NA	NA					NA	NA
EC28	Illumina	paired	Escherichia coli	Denmark	animal	Pig	2011			819	5391401	60312	Escherichia coli	ecoli[ST-29]	ecoli[ADK-6,FUMC-4,GYRB-12,ICD-16,MDH-9,PURA-7,RECA-7]			NA	NA	NA				1	1				0	0	0	0	0	0		NA	NA					NA	NA
EC29	Illumina	paired	Escherichia coli	Denmark	animal	Pig	2011			320	5151265	96291	Escherichia coli	ecoli[ST-367]	ecoli[ADK-6,FUMC-4,GYRB-12,ICD-1,MDH-20,PURA-65,RECA-7]	aadA1,blaTEM-1B,dfrA1,strA,strB,sul1,sul2,tet(A)	aadA1,blaTEM-1B,dfrA1,strA,strB,sul1,sul2,tet(A)	NA	NA	NA	aadA1,blaTEM-1,dfrA1,strA,strB,sul1,sul2,tet(A)	aadA1,blaTEM-1,dfrA1,strA,strB,sul1,sul2,tet(A)	aadA1,blaTEM-1,dfrA1,strA,strB,sul1,sul2,tet(A)	1	1				8	8	0	0	0	0		NA	NA					NA	NA
EC30	Illumina	paired	Escherichia coli	Denmark	animal	Pig	2011			77	4954122	4812405	Escherichia coli	ecoli[ST-540]	ecoli[ADK-6,FUMC-7,GYRB-57,ICD-1,MDH-8,PURA-8,RECA-2]	aadA1,blaTEM-1B,strA,strB,tet(B)	aadA1,blaTEM-1B,strA,strB,tet(B)	NA	NA	NA	aadA1,blaTEM-1,strA,strB,tet(B)	aadA1,blaTEM-1,strA,strB,tet(B)	aadA1,blaTEM-1,strA,strB,tet(B)	1	1				5	5	0	0	0	0		NA	NA					NA	NA
EC31	Illumina	paired	Escherichia coli	Denmark	animal	Pig	2011			498	4861476	42914	Escherichia coli	ecoli[ST-10]	ecoli[ADK-10,FUMC-11,GYRB-4,ICD-8,MDH-8,PURA-8,RECA-2]	aadA1,aadA2,cmlA1,sul3	aadA1,aadA2,cmlA1,sul3	NA	NA	NA	aadA1,aadA2,cmlA1,sul3	aadA1,aadA2,cmlA1,sul3	aadA1,aadA2,cmlA1,sul3	1	1				4	4	0	0	0	0		NA	NA					NA	NA
EC32	Illumina	paired	Escherichia coli	Denmark	animal	Pig	2011			337	5246312	95205	Escherichia coli	ecoli[ST-59]	ecoli[ADK-27,FUMC-32,GYRB-24,ICD-29,MDH-26,PURA-19,RECA-22]			NA	NA	NA				1	1				0	0	0	0	0	0		NA	NA					NA	NA
EC33	Illumina	paired	Escherichia coli	Denmark	animal	Pig	2011			245	5248810	126351	Escherichia coli	ecoli[ST-131]	ecoli[ADK-53,FUMC-40,GYRB-47,ICD-13,MDH-36,PURA-28,RECA-29]	blaTEM-1B	blaTEM-1B	NA	NA	NA	blaTEM-117	blaTEM-1	blaTEM-1	0	0	blaTEM-117	blaTEM-1B	blaTEM-1B	1	0	0	0	0	1		NA	NA					NA	NA
EC34	Illumina	paired	Escherichia coli	Denmark	animal	Pig	2011			532	5121214	73173	Escherichia coli	ecoli[ST-23]	ecoli[ADK-6,FUMC-4,GYRB-12,ICD-1,MDH-20,PURA-13,RECA-7]			NA	NA	NA				1	1				0	0	0	0	0	0		NA	NA					NA	NA
EC35	Illumina	paired	Escherichia coli	Denmark	animal	Pig	2011			338	5204850	97171	Escherichia coli	ecoli[ST-4580]	ecoli[ADK-148,FUMC-29,GYRB-5,ICD-18,MDH-9,PURA-351,RECA-14]	aadA1,aph(3')-Ia,blaTEM-1B,dfrA1,strA,strB,sul2,tet(A)	aadA1,aph(3')-Ia,blaTEM-1B,dfrA1,strA,strB,sul2,tet(A)	NA	NA	NA	aadA1,aph(3')-Ia,blaTEM-1,dfrA1,strA,strB,sul2,tet(A)	aadA1,aph(3')-Ia,blaTEM-1,dfrA1,strA,strB,sul2,tet(A)	aadA1,aph(3')-Ia,blaTEM-1,dfrA1,strA,strB,sul2,tet(A)	1	1				8	8	0	0	0	0		NA	NA					NA	NA
EC36	Illumina	paired	Escherichia coli	Denmark	animal	Pig	2011			606	5343202	86394	Escherichia coli	ecoli[ST-4793]	ecoli[ADK-6,FUMC-4,GYRB-355,ICD-1,MDH-20,PURA-12,RECA-7]	aadA1,blaCTX-M-14,blaTEM-1B,dfrA1,strA,strB,sul1,sul2,tet(A)	aadA1,blaCTX-M-14,blaTEM-1B,dfrA1,strA,strB,sul1,sul2,tet(A)	NA	NA	NA	aadA1,blaCTX-M-14,blaTEM-1,dfrA1,strA,strB,sul1,sul2,tet(A)	aadA1,blaCTX-M-14,blaTEM-1,dfrA1,strA,strB,sul1,sul2,tet(A)	aadA1,blaCTX-M-14,blaTEM-1,dfrA1,strA,strB,sul1,sul2,tet(A)	1	1				9	9	0	0	0	0		NA	NA					NA	NA
EC37	Illumina	paired	Escherichia coli	Denmark	animal	Pig	2011			317	4840068	101232	Escherichia coli	ecoli[ST-154]	ecoli[ADK-6,FUMC-6,GYRB-5,ICD-10,MDH-9,PURA-8,RECA-6]			NA	NA	NA				1	1				0	0	0	0	0	0		NA	NA					NA	NA
EC38	Illumina	paired	Escherichia coli	Denmark	animal	Pig	2011			404	4959991	77299	Escherichia coli	ecoli[ST-117]	ecoli[ADK-20,FUMC-45,GYRB-41,ICD-43,MDH-5,PURA-32,RECA-2]	strA,strB	strA,strB	NA	NA	NA	strA,strB	strA,strB	strA,strB	1	1				2	2	0	0	0	0		NA	NA					NA	NA
EC39	Illumina	paired	Escherichia coli	Denmark	animal	Pig	2011			213	5503567	2843143	Escherichia coli	ecoli[ST-10]	ecoli[ADK-10,FUMC-11,GYRB-4,ICD-8,MDH-8,PURA-8,RECA-2]			NA	NA	NA				1	1				0	0	0	0	0	0		NA	NA					NA	NA
EC40	Illumina	paired	Escherichia coli	Denmark	animal	Pig	2011			581	5181726	76027	Escherichia coli	ecoli[ST-1034]	ecoli[ADK-19,FUMC-23,GYRB-51,ICD-176,MDH-21,PURA-2,RECA-16]	aadA1	aadA1	NA	NA	NA	aadA1	aadA1	aadA1	1	1				1	1	0	0	0	0		NA	NA					NA	NA
EC41	Illumina	paired	Escherichia coli	Denmark	animal	Pig	2011			661	4886833	47046	Escherichia coli	ecoli[ST-542]	ecoli[ADK-112,FUMC-11,GYRB-5,ICD-12,MDH-8,PURA-8,RECA-86]	aadA1	aadA1	NA	NA	NA	aadA1	aadA1	aadA1	1	1				1	1	0	0	0	0		NA	NA					NA	NA
EC42	Illumina	paired	Escherichia coli	Denmark	animal	Pig	2011			386	5269432	83713	Escherichia coli	ecoli[ST-1800]	ecoli[ADK-9,FUMC-19,GYRB-33,ICD-18,MDH-9,PURA-122,RECA-6]	aadA1,dfrA1,sul2,tet(B)	aadA1,dfrA1,sul2,tet(B)	NA	NA	NA	aadA1,dfrA1,sul2,tet(B)	aadA1,dfrA1,sul2,tet(B)	aadA1,dfrA1,sul2,tet(B)	1	1				4	4	0	0	0	0		NA	NA					NA	NA
EC43	Illumina	paired	Escherichia coli	Denmark	animal	Pig	2011			316	4890513	102778	Escherichia coli	ecoli[ST-1308]	ecoli[ADK-6,FUMC-6,GYRB-33,ICD-1,MDH-24,PURA-8,RECA-7]	aadA1,blaTEM-1B,dfrA1,strA,strB,sul1,sul2,tet(A)	aadA1,blaTEM-1B,dfrA1,strA,strB,sul1,sul2,tet(A)	NA	NA	NA	aadA1,blaTEM-1,dfrA1,strA,strB,sul1,sul2,tet(A)	aadA1,blaTEM-1,dfrA1,strA,strB,sul1,sul2,tet(A)	aadA1,blaTEM-1,dfrA1,strA,strB,sul1,sul2,tet(A)	1	1				8	8	0	0	0	0		NA	NA					NA	NA
EC44	Illumina	paired	Escherichia coli	Denmark	animal	Pig	2011			488	4854430	98859	Escherichia coli	ecoli[ST-10]	ecoli[ADK-10,FUMC-11,GYRB-4,ICD-8,MDH-8,PURA-8,RECA-2]			NA	NA	NA				1	1				0	0	0	0	0	0		NA	NA					NA	NA
EC45	Illumina	paired	Escherichia coli	Denmark	animal	Pig	2011			153	4952825	2921344	Escherichia coli	ecoli[ST-847]	ecoli[ADK-6,FUMC-6,GYRB-5,ICD-26,MDH-9,PURA-13,RECA-98]	aadA1,blaTEM-1B,catA1,dfrA1,strA,strB,sul1,sul2,tet(A)	aadA1,blaTEM-1B,catA1,dfrA1,strA,strB,sul1,sul2,tet(A)	NA	NA	NA	aadA1,blaTEM-1,catA1,dfrA1,strA,strB,sul1,sul2,tet(A)	aadA1,blaTEM-1,catA1,dfrA1,strA,strB,sul1,sul2,tet(A)	aadA1,blaTEM-1,catA1,dfrA1,strA,strB,sul1,sul2,tet(A)	1	1				9	9	0	0	0	0		NA	NA					NA	NA
EC46	Illumina	paired	Escherichia coli	Denmark	animal	Pig	2011			281	4782894	112602	Escherichia coli	ecoli[ST-10]	ecoli[ADK-10,FUMC-11,GYRB-4,ICD-8,MDH-8,PURA-8,RECA-2]			NA	NA	NA				1	1				0	0	0	0	0	0		NA	NA					NA	NA
EC47	Illumina	paired	Escherichia coli	Denmark	animal	Pig	2011			703	5095157	65769	Escherichia coli	ecoli[ST-1112]	ecoli[ADK-10,FUMC-11,GYRB-5,ICD-10,MDH-8,PURA-1,RECA-2]			NA	NA	NA				1	1				0	0	0	0	0	0		NA	NA					NA	NA
EC48	Illumina	paired	Escherichia coli	Denmark	animal	Pig	2011			294	4620186	56263	Escherichia coli	ecoli[ST-542]	ecoli[ADK-112,FUMC-11,GYRB-5,ICD-12,MDH-8,PURA-8,RECA-86]	tet(A)	tet(A)	NA	NA	NA	tet(A)	tet(A)	tet(A)	1	1				1	1	0	0	0	0		NA	NA					NA	NA
EC49	Illumina	paired	Escherichia coli	Denmark	animal	Pig	2011			91	4870761	4733868	Escherichia coli	ecoli[ST-1112]	ecoli[ADK-10,FUMC-11,GYRB-5,ICD-10,MDH-8,PURA-1,RECA-2]	dfrA1	aadA24,dfrA1	NA	NA	NA	aadA1,dfrA1	dfrA1	aadA24,dfrA1	0	0	aadA1		aadA24	2	1	0	1	0	0		NA	NA					NA	NA
EC51	Illumina	paired	Escherichia coli	Denmark	animal	Pig	2011			8565	6539975	1911	Escherichia coli	ecoli[Unknown ST]	ecoli[ADK-6,FUMC-542,GYRB-102,ICD-26,MDH-335,PURA-13,RECA-98]			NA	NA	NA				1	1				0	0	0	0	0	0		NA	NA					NA	NA
EC52	Illumina	paired	Escherichia coli	Denmark	animal	Pig	2011			442	5156204	86615	Escherichia coli	ecoli[ST-88]	ecoli[ADK-6,FUMC-4,GYRB-12,ICD-1,MDH-20,PURA-12,RECA-7]	aadA1	aadA1	NA	NA	NA	aadA1	aadA1	aadA1	1	1				1	1	0	0	0	0		NA	NA					NA	NA
EC53	Illumina	paired	Escherichia coli	Denmark	animal	Pig	2011			55	5012337	2522952	Escherichia coli	ecoli[ST-117]	ecoli[ADK-20,FUMC-45,GYRB-41,ICD-43,MDH-5,PURA-32,RECA-2]	strA,strB	strA,strB	NA	NA	NA	strA,strB	strA,strB	strA,strB	1	1				2	2	0	0	0	0		NA	NA					NA	NA
EC54	Illumina	paired	Escherichia coli	Denmark	animal	Pig	2011			257	5181508	106731	Escherichia coli	ecoli[ST-156]	ecoli[ADK-6,FUMC-29,GYRB-32,ICD-16,MDH-11,PURA-8,RECA-44]	aadA1,aadA2,cmlA1,sul3	aadA1,aadA2,cmlA1,sul3	NA	NA	NA	aadA1,aadA2,cmlA1,sul3	aadA1,aadA2,cmlA1,sul3	aadA1,aadA2,cmlA1,sul3	1	1				4	4	0	0	0	0		NA	NA					NA	NA
EC55	Illumina	paired	Escherichia coli	Denmark	animal	Pig	2011			60	4813806	3185078	Escherichia coli	ecoli[ST-58]	ecoli[ADK-6,FUMC-4,GYRB-4,ICD-16,MDH-24,PURA-8,RECA-14]	blaTEM-1B	blaTEM-1B	NA	NA	NA	blaTEM-1	blaTEM-1	blaTEM-1	1	1				1	1	0	0	0	0		NA	NA					NA	NA
EC56	Illumina	paired	Escherichia coli	Denmark	animal	Pig	2011			320	5139045	116478	Escherichia coli	ecoli[ST-59]	ecoli[ADK-27,FUMC-32,GYRB-24,ICD-29,MDH-26,PURA-19,RECA-22]			NA	NA	NA				1	1				0	0	0	0	0	0		NA	NA					NA	NA
EC57	Illumina	paired	Escherichia coli	Denmark	animal	Pig	2011			70	5080872	1672336	Escherichia coli	ecoli[ST-453]	ecoli[ADK-99,FUMC-6,GYRB-33,ICD-33,MDH-24,PURA-8,RECA-7]	aadA1,dfrA1,erm(B),mph(A),sul1,tet(B)	aadA1,blaTEM-1A,blaTEM-1B,dfrA1,erm(B),mph(A),sul1,tet(B)	NA	NA	NA	aadA1,blaTEM-1,dfrA1,erm(B),mph(A),sul1,tet(B)	aadA1,dfrA1,erm(B),mph(A),sul1,tet(B)	aadA1,blaTEM-1,dfrA1,erm(B),mph(A),sul1,tet(B)	0	1	blaTEM-1			7	6	0	1	0	0		NA	NA					NA	NA
EC58	Illumina	paired	Escherichia coli	Denmark	animal	Pig	2011			471	4985939	48662	Escherichia coli	ecoli[ST-763]	ecoli[ADK-137,FUMC-4,GYRB-5,ICD-1,MDH-11,PURA-13,RECA-7]	tet(A)	tet(A)	NA	NA	NA	tet(A)	tet(A)	tet(A)	1	1				1	1	0	0	0	0		NA	NA					NA	NA
EC59	Illumina	paired	Escherichia coli	Denmark	animal	Pig	2011			555	5099294	88605	Escherichia coli	ecoli[ST-1112]	ecoli[ADK-10,FUMC-11,GYRB-5,ICD-10,MDH-8,PURA-1,RECA-2]			NA	NA	NA				1	1				0	0	0	0	0	0		NA	NA					NA	NA
EC60	Illumina	paired	Escherichia coli	Denmark	animal	Pig	2011			417	5273089	125204	Escherichia coli	ecoli[Unknown ST]	ecoli[ADK-87,FUMC-4,GYRB-5,ICD-140,MDH-1,PURA-187,RECA-2]	aadA1,aph(3')-Ia,blaTEM-1B,dfrA1,sul1,tet(A)	aadA1,aph(3')-Ia,blaTEM-1B,dfrA1,sul1,tet(A)	NA	NA	NA	aadA1,aph(3')-Ia,blaTEM-1,dfrA1,sul1,tet(A)	aadA1,aph(3')-Ia,blaTEM-1,dfrA1,sul1,tet(A)	aadA1,aph(3')-Ia,blaTEM-1,dfrA1,sul1,tet(A)	1	1				6	6	0	0	0	0		NA	NA					NA	NA
EC62	Illumina	paired	Escherichia coli	Denmark	animal	Pig	2011			409	4786532	69770	Escherichia coli	ecoli[ST-10]	ecoli[ADK-10,FUMC-11,GYRB-4,ICD-8,MDH-8,PURA-8,RECA-2]			NA	NA	NA				1	1				0	0	0	0	0	0		NA	NA					NA	NA
EC63	Illumina	paired	Escherichia coli	Denmark	animal	Pig	2011			257	4687276	69430	Escherichia coli	ecoli[ST-206]	ecoli[ADK-6,FUMC-7,GYRB-5,ICD-1,MDH-8,PURA-18,RECA-2]	aadA1	aadA1	NA	NA	NA	aadA1	aadA1	aadA1	1	1				1	1	0	0	0	0		NA	NA					NA	NA
EC65	Illumina	paired	Escherichia coli	Denmark	animal	Pig	2011			435	5342694	84164	Escherichia coli	ecoli[ST-117]	ecoli[ADK-20,FUMC-45,GYRB-41,ICD-43,MDH-5,PURA-32,RECA-2]	aadA2,blaTEM-1B,catA1,dfrA12,strA,strB,sul1,sul2,tet(A)	aadA2,blaTEM-1B,catA1,dfrA12,strA,strB,sul1,sul2,tet(A)	NA	NA	NA	aadA2,blaTEM-1,catA1,dfrA12,strA,strB,sul1,sul2,tet(A)	aadA2,blaTEM-1,catA1,dfrA12,strA,strB,sul1,sul2,tet(A)	aadA2,blaTEM-1,catA1,dfrA12,strA,strB,sul1,sul2,tet(A)	1	1				9	9	0	0	0	0		NA	NA					NA	NA
EC66	Illumina	paired	Escherichia coli	Denmark	animal	Pig	2011			595	5132429	78732	Escherichia coli	ecoli[ST-117]	ecoli[ADK-20,FUMC-45,GYRB-41,ICD-43,MDH-5,PURA-32,RECA-2]	aadA1,aadA4,blaTEM-1A,dfrA21,sul1,tet(A)	aadA1,aadA4,blaTEM-1A,dfrA21,sul1,tet(A)	NA	NA	NA	aadA1,aadA4,blaTEM-1,dfrA21,sul1,tet(A)	aadA1,aadA4,blaTEM-1,dfrA21,sul1,tet(A)	aadA1,aadA4,blaTEM-1,dfrA21,sul1,tet(A)	1	1				6	6	0	0	0	0		NA	NA					NA	NA
EC67	Illumina	paired	Escherichia coli	Denmark	animal	Pig	2011			298	5039513	134885	Escherichia coli	ecoli[ST-156]	ecoli[ADK-6,FUMC-29,GYRB-32,ICD-16,MDH-11,PURA-8,RECA-44]			NA	NA	NA				1	1				0	0	0	0	0	0		NA	NA					NA	NA
EC68	Illumina	paired	Escherichia coli	Denmark	animal	Pig	2011			354	4940998	88574	Escherichia coli	ecoli[ST-453]	ecoli[ADK-99,FUMC-6,GYRB-33,ICD-33,MDH-24,PURA-8,RECA-7]			NA	NA	NA				1	1				0	0	0	0	0	0		NA	NA					NA	NA
ENTfm01	Illumina	paired	Enterococcus faecium	Denmark	animal	Pig	2011			25	2521620	2474867	Enterococcus faecium	efaecium[Unknown ST]	efaecium[ADK_1,ATPA_14,DDL_5,GDH_1,GYD_1,PSTS_1,PURK_12]	msr(C)	msr(C)	NA	NA	NA	msr(C)	msr(C)	msr(C)	1	1				1	1	0	0	0	0		NA	NA					NA	NA
ENTfm02	Illumina	paired	Enterococcus faecium	Denmark	animal	Pig	2011			141	2499773	63336	Enterococcus faecium	efaecium[ST-156]	efaecium[ADK_5,ATPA_5,DDL_2,GDH_12,GYD_1,PSTS_1,PURK_9]	aph(3')-III,erm(B),lnu(B),msr(C),tet(M)	aadE,ant(6)-Ia,aph(3')-III,erm(B),lnu(B),msr(C),tet(M)	NA	NA	NA	ant(6)-Ia,aph(3')-III,erm(B),lnu(B),msr(C),tet(M)	aph(3')-III,erm(B),lnu(B),msr(C),tet(M)	ant(6)-Ia,aph(3')-III,erm(B),lnu(B),msr(C),tet(M)	0	1	ant(6)-Ia			6	5	0	1	0	0		NA	NA					NA	NA
ENTfm03	Illumina	paired	Enterococcus faecium	Denmark	animal	Pig	2011			163	2526278	59205	Enterococcus faecium	efaecium[ST-133]	efaecium[ADK_5,ATPA_5,DDL_2,GDH_1,GYD_1,PSTS_14,PURK_9]	ant(6)-Ia,aph(3')-III,erm(B),msr(C),tet(M)	ant(6)-Ia,aph(3')-III,erm(B),msr(C),tet(M)	NA	NA	NA	ant(6)-Ia,aph(3')-III,erm(B),msr(C),tet(M)	ant(6)-Ia,aph(3')-III,erm(B),msr(C),tet(M)	ant(6)-Ia,aph(3')-III,erm(B),msr(C),tet(M)	1	1				5	5	0	0	0	0		NA	NA					NA	NA
ENTfm04	Illumina	paired	Enterococcus faecium	Denmark	animal	Pig	2011			219	2623679	40971	Enterococcus faecium	efaecium[ST-5]	efaecium[ADK_5,ATPA_5,DDL_2,GDH_1,GYD_1,PSTS_1,PURK_9]	aph(3')-III,erm(B),lnu(B),msr(C),tet(L),tet(M)	aadE,ant(6)-Ia,aph(3')-III,erm(B),lnu(B),msr(C),tet(L),tet(M)	NA	NA	NA	ant(6)-Ia,aph(3')-III,erm(B),lnu(B),msr(C),tet(L),tet(M)	aph(3')-III,erm(B),lnu(B),msr(C),tet(L),tet(M)	ant(6)-Ia,aph(3')-III,erm(B),lnu(B),msr(C),tet(L),tet(M)	0	1	ant(6)-Ia			7	6	0	1	0	0		NA	NA					NA	NA
ENTfm05	Illumina	paired	Enterococcus faecium	Denmark	animal	Pig	2011			40	2651943	2605768	Enterococcus faecium	efaecium[Unknown ST]	efaecium[ADK_5,ATPA_21,DDL_2,GDH_1,GYD_1,PSTS_1,PURK_3]	aadE,ant(6)-Ia,aph(3')-III,dfrD,erm(B),lnu(B),msr(C),tet(M)	aadE,ant(6)-Ia,aph(3')-III,dfrD,erm(B),lnu(B),msr(C),tet(M)	NA	NA	NA	ant(6)-Ia,aph(3')-III,dfrG,erm(B),lnu(B),msr(C),tet(M)	ant(6)-Ia,aph(3')-III,dfrD,erm(B),lnu(B),msr(C),tet(M)	ant(6)-Ia,aph(3')-III,dfrD,erm(B),lnu(B),msr(C),tet(M)	0	0	dfrG	dfrD	dfrD	7	6	0	0	0	1		NA	NA					NA	NA
ENTfm06	Illumina	paired	Enterococcus faecium	Denmark	animal	Pig	2011			163	2574919	55744	Enterococcus faecium	efaecium[ST-5]	efaecium[ADK_5,ATPA_5,DDL_2,GDH_1,GYD_1,PSTS_1,PURK_9]	msr(C),tet(M)	msr(C),tet(M)	NA	NA	NA	msr(C),tet(M)	msr(C),tet(M)	msr(C),tet(M)	1	1				2	2	0	0	0	0		NA	NA					NA	NA
ENTfm08	Illumina	paired	Enterococcus faecium	Denmark	animal	Pig	2011			141	2471668	54671	Enterococcus faecium	efaecium[ST-185]	efaecium[ADK_5,ATPA_5,DDL_2,GDH_1,GYD_1,PSTS_20,PURK_9]	ant(6)-Ia,aph(3')-III,erm(B),msr(C),tet(M)	ant(6)-Ia,aph(3')-III,erm(B),msr(C),tet(M)	NA	NA	NA	ant(6)-Ia,aph(3')-III,erm(B),msr(C),tet(M)	ant(6)-Ia,aph(3')-III,erm(B),msr(C),tet(M)	ant(6)-Ia,aph(3')-III,erm(B),msr(C),tet(M)	1	1				5	5	0	0	0	0		NA	NA					NA	NA
ENTfm10	Illumina	paired	Enterococcus faecium	Denmark	animal	Pig	2011			24	2479545	1413016	Enterococcus faecium	efaecium[ST-60]	efaecium[ADK_6,ATPA_13,DDL_8,GDH_8,GYD_11,PSTS_10,PURK_8]		msr(C)	NA	NA	NA			msr(C)	1	0			msr(C)	0	0	0	0	1	0		NA	NA					NA	NA
ENTfm11	Illumina	paired	Enterococcus faecium	Denmark	animal	Pig	2011			154	2725018	65392	Enterococcus faecium	efaecium[ST-536]	efaecium[ADK_1,ATPA_58,DDL_3,GDH_1,GYD_1,PSTS_1,PURK_2]	msr(C)	msr(C)	NA	NA	NA	msr(C)	msr(C)	msr(C)	1	1				1	1	0	0	0	0		NA	NA					NA	NA
ENTfm12	Illumina	paired	Enterococcus faecium	Denmark	animal	Pig	2011			162	2451345	41736	Enterococcus faecium	efaecium[ST-217]	efaecium[ADK_5,ATPA_21,DDL_2,GDH_12,GYD_1,PSTS_1,PURK_9]	msr(C)	msr(C)	NA	NA	NA	msr(C)	msr(C)	msr(C)	1	1				1	1	0	0	0	0		NA	NA					NA	NA
ENTfm13	Illumina	paired	Enterococcus faecium	Denmark	animal	Pig	2011			176	2441880	45953	Enterococcus faecium	efaecium[Unknown ST]	efaecium[ADK_5,ATPA_57,DDL_4,GDH_1,GYD_1,PSTS_1,PURK_6]	msr(C)	msr(C)	NA	NA	NA	msr(C)	msr(C)	msr(C)	1	1				1	1	0	0	0	0		NA	NA					NA	NA
ENTfm14	Illumina	paired	Enterococcus faecium	Denmark	animal	Pig	2011			179	2610332	43796	Enterococcus faecium	efaecium[Unknown ST]	efaecium[ADK_5,ATPA_5,DDL_2,GDH_8,GYD_1,PSTS_1,PURK_9]	aadE,lnu(B),msr(C),tet(M)	aadE,lnu(B),msr(C),tet(M)	NA	NA	NA	ant(6)-Ia,lnu(B),msr(C),tet(M)	ant(6)-Ia,lnu(B),msr(C),tet(M)	ant(6)-Ia,lnu(B),msr(C),tet(M)	1	1				4	4	0	0	0	0		NA	NA					NA	NA
ENTfm15	Illumina	paired	Enterococcus faecium	Denmark	animal	Pig	2011			44	2975277	2867696	Enterococcus hirae	efaecium[Unknown ST]	efaecium[ADK_31,ATPA_49,DDL_61,GDH_10,GYD_10,PSTS_33,PURK_29]	tet(M)	tet(M)	NA	NA	NA	tet(M)	tet(M)	tet(M)	1	1				1	1	0	0	0	0		NA	NA					NA	NA
ENTfm16	Illumina	paired	Enterococcus faecium	Denmark	animal	Pig	2011			189	2538315	46407	Enterococcus faecium	efaecium[ST-5]	efaecium[ADK_5,ATPA_5,DDL_2,GDH_1,GYD_1,PSTS_1,PURK_9]	aph(3')-III,erm(B),lnu(B),msr(C),tet(L),tet(M)	aadE,ant(6)-Ia,aph(3')-III,erm(B),lnu(B),msr(C),tet(L),tet(M)	NA	NA	NA	ant(6)-Ia,aph(3')-III,erm(B),lnu(B),msr(C),tet(L),tet(M)	aph(3')-III,erm(B),lnu(B),msr(C),tet(L),tet(M)	ant(6)-Ia,aph(3')-III,erm(B),lnu(B),msr(C),tet(L),tet(M)	0	1	ant(6)-Ia			7	6	0	1	0	0		NA	NA					NA	NA
ENTfm17	Illumina	paired	Enterococcus faecium	Denmark	animal	Pig	2011			77	2718625	116475	Enterococcus faecium	efaecium[ST-327]	efaecium[ADK_6,ATPA_25,DDL_13,GDH_9,GYD_10,PSTS_19,PURK_15]	msr(C)	msr(C)	NA	NA	NA	msr(C)	msr(C)	msr(C)	1	1				1	1	0	0	0	0		NA	NA					NA	NA
ENTfm18	Illumina	paired	Enterococcus faecium	Denmark	animal	Pig	2011			171	2514977	46409	Enterococcus faecium	efaecium[ST-133]	efaecium[ADK_5,ATPA_5,DDL_2,GDH_1,GYD_1,PSTS_14,PURK_9]	aadE,erm(B),lnu(B),msr(C),tet(M)	aadE,erm(B),lnu(B),msr(C),tet(M)	NA	NA	NA	ant(6)-Ia,erm(B),lnu(B),msr(C),tet(M)	ant(6)-Ia,erm(B),lnu(B),msr(C),tet(M)	ant(6)-Ia,erm(B),lnu(B),msr(C),tet(M)	1	1				5	5	0	0	0	0		NA	NA					NA	NA
ENTfm19	Illumina	paired	Enterococcus faecium	Denmark	animal	Pig	2011			254	2715293	47616	Enterococcus faecium	efaecium[ST-873]	efaecium[ADK_5,ATPA_5,DDL_4,GDH_1,GYD_1,PSTS_1,PURK_3]	aadE,lnu(B)	aadE,lnu(B)	NA	NA	NA	ant(6)-Ia,lnu(B)	ant(6)-Ia,lnu(B)	ant(6)-Ia,lnu(B)	1	1				2	2	0	0	0	0		NA	NA					NA	NA
ENTfm20	Illumina	paired	Enterococcus faecium	Denmark	animal	Pig	2011			175	2609426	51418	Enterococcus faecium	efaecium[Unknown ST]	efaecium[ADK_5,ATPA_5,DDL_2,GDH_8,GYD_1,PSTS_1,PURK_9]	aph(3')-III,erm(B),lnu(B),msr(C),tet(M)	aadE,ant(6)-Ia,aph(3')-III,erm(B),lnu(B),msr(C),tet(M)	NA	NA	NA	ant(6)-Ia,aph(3')-III,erm(B),lnu(B),msr(C),tet(M)	aph(3')-III,erm(B),lnu(B),msr(C),tet(M)	ant(6)-Ia,aph(3')-III,erm(B),lnu(B),msr(C),tet(M)	0	1	ant(6)-Ia			6	5	0	1	0	0		NA	NA					NA	NA
ENTfm21	Illumina	paired	Enterococcus faecium	Denmark	animal	Pig	2011			128	2745731	74859	Enterococcus faecium	efaecium[ST-536]	efaecium[ADK_1,ATPA_58,DDL_3,GDH_1,GYD_1,PSTS_1,PURK_2]	msr(C),tet(O)	msr(C),tet(O)	NA	NA	NA	msr(C),tet(O)	msr(C),tet(O)	msr(C),tet(O)	1	1				2	2	0	0	0	0		NA	NA					NA	NA
ENTfm22	Illumina	paired	Enterococcus faecium	Denmark	animal	Pig	2011			56	2846458	2249285	Enterococcus faecium	efaecium[Unknown ST]	efaecium[ADK_1,ATPA_5,DDL_5,GDH_1,GYD_2,PSTS_1,PURK_3]	msr(C),tet(M)	lnu(B),msr(C),tet(M)	NA	NA	NA	msr(C),tet(M)	msr(C),tet(M)	lnu(B),msr(C),tet(M)	1	0			lnu(B)	2	2	0	0	1	0		NA	NA					NA	NA
ENTfm23	Illumina	paired	Enterococcus faecium	Denmark	animal	Pig	2011			29	2674550	1839669	Enterococcus faecium	efaecium[ST-361]	efaecium[ADK_6,ATPA_13,DDL_8,GDH_8,GYD_6,PSTS_51,PURK_8]		msr(C)	NA	NA	NA			msr(C)	1	0			msr(C)	0	0	0	0	1	0		NA	NA					NA	NA
ENTfm24	Illumina	paired	Enterococcus faecium	Denmark	animal	Pig	2011			161	2484347	51620	Enterococcus faecium	efaecium[ST-5]	efaecium[ADK_5,ATPA_5,DDL_2,GDH_1,GYD_1,PSTS_1,PURK_9]	msr(C),tet(M)	msr(C),tet(M)	NA	NA	NA	msr(C),tet(M)	msr(C),tet(M)	msr(C),tet(M)	1	1				2	2	0	0	0	0		NA	NA					NA	NA
ENTfm26	Illumina	paired	Enterococcus faecium	Denmark	animal	Pig	2011			150	2471848	43785	Enterococcus faecium	efaecium[ST-133]	efaecium[ADK_5,ATPA_5,DDL_2,GDH_1,GYD_1,PSTS_14,PURK_9]	aadE,erm(B),lnu(B),msr(C),tet(M)	aadE,erm(B),lnu(B),msr(C),tet(M)	NA	NA	NA	ant(6)-Ia,erm(B),lnu(B),msr(C),tet(M)	ant(6)-Ia,erm(B),lnu(B),msr(C),tet(M)	ant(6)-Ia,erm(B),lnu(B),msr(C),tet(M)	1	1				5	5	0	0	0	0		NA	NA					NA	NA
ENTfm27	Illumina	paired	Enterococcus faecium	Denmark	animal	Pig	2011			163	2477241	44564	Enterococcus faecium	efaecium[ST-133]	efaecium[ADK_5,ATPA_5,DDL_2,GDH_1,GYD_1,PSTS_14,PURK_9]	aadE,erm(B),lnu(B),msr(C),tet(M)	aadE,erm(B),lnu(B),msr(C),tet(M)	NA	NA	NA	ant(6)-Ia,erm(B),lnu(B),msr(C),tet(M)	ant(6)-Ia,erm(B),lnu(B),msr(C),tet(M)	ant(6)-Ia,erm(B),lnu(B),msr(C),tet(M)	1	1				5	5	0	0	0	0		NA	NA					NA	NA
ENTfm28	Illumina	paired	Enterococcus faecium	Denmark	animal	Pig	2011			23	2515186	2019882	Enterococcus faecium	efaecium[ST-5]	efaecium[ADK_5,ATPA_5,DDL_2,GDH_1,GYD_1,PSTS_1,PURK_9]	msr(C),tet(M)	msr(C),tet(M)	NA	NA	NA	msr(C),tet(M)	msr(C),tet(M)	msr(C),tet(M)	1	1				2	2	0	0	0	0		NA	NA					NA	NA
ENTfm29	Illumina	paired	Enterococcus faecium	Denmark	animal	Pig	2011			195	2833651	51802	Enterococcus faecium	efaecium[ST-22]	efaecium[ADK_1,ATPA_2,DDL_3,GDH_1,GYD_1,PSTS_1,PURK_2]	aadE,cat(pC194),erm(B),lnu(B),msr(C),tet(L)	aadE,cat(pC194),erm(B),lnu(B),msr(C),tet(L),tet(M)	NA	NA	NA	ant(6)-Ia,cat(pC194),erm(B),lnu(B),msr(C),tet(L)	ant(6)-Ia,cat(pC194),erm(B),lnu(B),msr(C),tet(L)	ant(6)-Ia,cat(pC194),erm(B),lnu(B),msr(C),tet(L),tet(M)	1	0			tet(M)	6	6	0	0	1	0		NA	NA					NA	NA
ENTfm30	Illumina	paired	Enterococcus faecium	Denmark	animal	Pig	2011			139	2396357	52692	Enterococcus faecium	efaecium[ST-6]	efaecium[ADK_5,ATPA_4,DDL_2,GDH_1,GYD_1,PSTS_1,PURK_9]	msr(C),tet(M)	msr(C),tet(M)	NA	NA	NA	msr(C),tet(M)	msr(C),tet(M)	msr(C),tet(M)	1	1				2	2	0	0	0	0		NA	NA					NA	NA
ENTfm31	Illumina	paired	Enterococcus faecium	Denmark	animal	Pig	2011			169	2556907	59747	Enterococcus faecium	efaecium[ST-5]	efaecium[ADK_5,ATPA_5,DDL_2,GDH_1,GYD_1,PSTS_1,PURK_9]	erm(B),msr(C),tet(M),VanA-A,VanH-A,VanR-A,VanS-A,VanX-A,VanY-A,VanZ-A	erm(B),msr(C),tet(M),VanA-A,VanH-A,VanR-A,VanS-A,VanX-A,VanY-A,VanZ-A	NA	NA	NA	VanA-A,VanH-A,VanR-A,VanS-A,VanX-A,VanY-A,VanZ-A,erm(B),msr(C),tet(M)	VanA-A,VanH-A,VanR-A,VanS-A,VanX-A,VanY-A,VanZ-A,erm(B),msr(C),tet(M)	VanA-A,VanH-A,VanR-A,VanS-A,VanX-A,VanY-A,VanZ-A,erm(B),msr(C),tet(M)	1	1				10	10	0	0	0	0		NA	NA					NA	NA
ENTfm32	Illumina	paired	Enterococcus faecium	Denmark	animal	Pig	2011			188	2487138	41736	Enterococcus faecium	efaecium[ST-217]	efaecium[ADK_5,ATPA_21,DDL_2,GDH_12,GYD_1,PSTS_1,PURK_9]	msr(C)	msr(C)	NA	NA	NA	msr(C)	msr(C)	msr(C)	1	1				1	1	0	0	0	0		NA	NA					NA	NA
ENTfm33	Illumina	paired	Enterococcus faecium	Denmark	animal	Pig	2011			160	2451078	41006	Enterococcus faecium	efaecium[ST-217]	efaecium[ADK_5,ATPA_21,DDL_2,GDH_12,GYD_1,PSTS_1,PURK_9]	msr(C)	msr(C)	NA	NA	NA	msr(C)	msr(C)	msr(C)	1	1				1	1	0	0	0	0		NA	NA					NA	NA
ENTfm34	Illumina	paired	Enterococcus faecium	Denmark	animal	Pig	2011			133	2437327	55477	Enterococcus faecium	efaecium[ST-133]	efaecium[ADK_5,ATPA_5,DDL_2,GDH_1,GYD_1,PSTS_14,PURK_9]	msr(C),tet(M)	msr(C),tet(M)	NA	NA	NA	msr(C),tet(M)	msr(C),tet(M)	msr(C),tet(M)	1	1				2	2	0	0	0	0		NA	NA					NA	NA
ENTfm35	Illumina	paired	Enterococcus faecium	Denmark	animal	Pig	2011			15	2553317	1582400	Enterococcus faecium	efaecium[ST-214]	efaecium[ADK_1,ATPA_2,DDL_3,GDH_2,GYD_1,PSTS_1,PURK_2]	msr(C)	msr(C)	NA	NA	NA	msr(C)	msr(C)	msr(C)	1	1				1	1	0	0	0	0		NA	NA					NA	NA
ENTfm36	Illumina	paired	Enterococcus faecium	Denmark	animal	Pig	2011			155	2779889	91883	Enterococcus faecium	efaecium[Unknown ST]	efaecium[ADK_6,ATPA_25,DDL_13,GDH_52,GYD_10,PSTS_26,PURK_17]	msr(C)	msr(C)	NA	NA	NA	msr(C)	msr(C)	msr(C)	1	1				1	1	0	0	0	0		NA	NA					NA	NA
ENTfm37	Illumina	paired	Enterococcus faecium	Denmark	animal	Pig	2011			163	2491020	47699	Enterococcus faecium	efaecium[ST-6]	efaecium[ADK_5,ATPA_4,DDL_2,GDH_1,GYD_1,PSTS_1,PURK_9]	msr(C),tet(M)	msr(C),tet(M)	NA	NA	NA	msr(C),tet(M)	msr(C),tet(M)	msr(C),tet(M)	1	1				2	2	0	0	0	0		NA	NA					NA	NA
ENTfm38	Illumina	paired	Enterococcus faecium	Denmark	animal	Pig	2011			153	2482381	50004	Enterococcus faecium	efaecium[ST-133]	efaecium[ADK_5,ATPA_5,DDL_2,GDH_1,GYD_1,PSTS_14,PURK_9]	aadE,lnu(B),msr(C),tet(M),tet(S)	aadE,lnu(B),msr(C),tet(M),tet(S)	NA	NA	NA	ant(6)-Ia,lnu(B),msr(C),tet(M),tet(S)	ant(6)-Ia,lnu(B),msr(C),tet(M),tet(S)	ant(6)-Ia,lnu(B),msr(C),tet(M),tet(S)	1	1				5	5	0	0	0	0		NA	NA					NA	NA
ENTfm39	Illumina	paired	Enterococcus faecium	Denmark	animal	Pig	2011			142	2432704	50637	Enterococcus faecium	efaecium[ST-150]	efaecium[ADK_5,ATPA_5,DDL_4,GDH_12,GYD_1,PSTS_1,PURK_9]	aph(3')-III,erm(B),lnu(B),msr(C),tet(L)	aadE,ant(6)-Ia,aph(3')-III,erm(B),lnu(B),msr(C),tet(L),tet(M)	NA	NA	NA	ant(6)-Ia,aph(3')-III,erm(B),lnu(B),msr(C),tet(L)	aph(3')-III,erm(B),lnu(B),msr(C),tet(L)	ant(6)-Ia,aph(3')-III,erm(B),lnu(B),msr(C),tet(L),tet(M)	0	0	ant(6)-Ia		tet(M)	6	5	0	1	1	0		NA	NA					NA	NA
ENTfm40	Illumina	paired	Enterococcus faecium	Denmark	animal	Pig	2011			138	2660661	47676	Enterococcus faecium	efaecium[ST-22]	efaecium[ADK_1,ATPA_2,DDL_3,GDH_1,GYD_1,PSTS_1,PURK_2]	msr(C)	aadE,msr(C)	NA	NA	NA	msr(C)	msr(C)	ant(6)-Ia,msr(C)	1	0			ant(6)-Ia	1	1	0	0	1	0		NA	NA					NA	NA
ENTfm41	Illumina	paired	Enterococcus faecium	Denmark	animal	Pig	2011			15	2732838	2157693	Enterococcus faecium	efaecium[ST-867]	efaecium[ADK_1,ATPA_3,DDL_7,GDH_3,GYD_1,PSTS_1,PURK_73]	msr(C)	msr(C)	NA	NA	NA	msr(C)	msr(C)	msr(C)	1	1				1	1	0	0	0	0		NA	NA					NA	NA
ENTfm43	Illumina	paired	Enterococcus faecium	Denmark	animal	Pig	2011			175	2609941	51418	Enterococcus faecium	efaecium[Unknown ST]	efaecium[ADK_5,ATPA_5,DDL_2,GDH_8,GYD_1,PSTS_1,PURK_9]	aph(3')-III,erm(B),lnu(B),msr(C),tet(M)	aadE,ant(6)-Ia,aph(3')-III,erm(B),lnu(B),msr(C),tet(M)	NA	NA	NA	ant(6)-Ia,aph(3')-III,erm(B),lnu(B),msr(C),tet(M)	aph(3')-III,erm(B),lnu(B),msr(C),tet(M)	ant(6)-Ia,aph(3')-III,erm(B),lnu(B),msr(C),tet(M)	0	1	ant(6)-Ia			6	5	0	1	0	0		NA	NA					NA	NA
ENTfm44	Illumina	paired	Enterococcus faecium	Denmark	animal	Pig	2011			136	2742168	65255	Enterococcus faecium	efaecium[ST-32]	efaecium[ADK_1,ATPA_3,DDL_3,GDH_1,GYD_1,PSTS_1,PURK_2]	msr(C)	msr(C)	NA	NA	NA	msr(C)	msr(C)	msr(C)	1	1				1	1	0	0	0	0		NA	NA					NA	NA
ENTfm45	Illumina	paired	Enterococcus faecium	Denmark	animal	Pig	2011			123	2595565	63043	Enterococcus faecium	efaecium[Unknown ST]	efaecium[ADK_1,ATPA_5,DDL_40,GDH_12,GYD_1,PSTS_1,PURK_3]	msr(C)	msr(C)	NA	NA	NA	msr(C)	msr(C)	msr(C)	1	1				1	1	0	0	0	0		NA	NA					NA	NA
ENTfm46	Illumina	paired	Enterococcus faecium	Denmark	animal	Pig	2011			137	2657009	85076	Enterococcus faecium	efaecium[ST-361]	efaecium[ADK_6,ATPA_13,DDL_8,GDH_8,GYD_6,PSTS_51,PURK_8]		msr(C)	NA	NA	NA			msr(C)	1	0			msr(C)	0	0	0	0	1	0		NA	NA					NA	NA
ENTfm47	Illumina	paired	Enterococcus faecium	Denmark	animal	Pig	2011			31	2554499	2494746	Enterococcus faecium	efaecium[ST-6]	efaecium[ADK_5,ATPA_4,DDL_2,GDH_1,GYD_1,PSTS_1,PURK_9]	erm(B),msr(C),tet(M)	erm(B),msr(C),tet(M)	NA	NA	NA	erm(B),msr(C),tet(M)	erm(B),msr(C),tet(M)	erm(B),msr(C),tet(M)	1	1				3	3	0	0	0	0		NA	NA					NA	NA
ENTfm48	Illumina	paired	Enterococcus faecium	Denmark	animal	Pig	2011			153	2463436	42637	Enterococcus faecium	efaecium[ST-272]	efaecium[ADK_1,ATPA_4,DDL_5,GDH_8,GYD_1,PSTS_20,PURK_3]	aadE,lnu(B),tet(L)	aadE,lnu(B),tet(L),tet(M)	NA	NA	NA	ant(6)-Ia,lnu(B),tet(L)	ant(6)-Ia,lnu(B),tet(L)	ant(6)-Ia,lnu(B),tet(L),tet(M)	1	0				3	3	0	0	0	0		NA	NA					NA	NA
ENTfm49	Illumina	paired	Enterococcus faecium	Denmark	animal	Pig	2011			38	2612958	315309	Enterococcus faecium	efaecium[Unknown ST]	efaecium[ADK_1,ATPA_9,DDL_3,GDH_6,GYD_1,PSTS_1,PURK_6]	ant(6)-Ia,aph(3')-III,msr(C),tet(M)	ant(6)-Ia,aph(3')-III,msr(C),tet(M)	NA	NA	NA	ant(6)-Ia,aph(3')-III,msr(C),tet(M)	ant(6)-Ia,aph(3')-III,msr(C),tet(M)	ant(6)-Ia,aph(3')-III,msr(C),tet(M)	1	1				4	4	0	0	0	0		NA	NA					NA	NA
ENTfm50	Illumina	paired	Enterococcus faecium	Denmark	animal	Pig	2011			173	2514654	43789	Enterococcus faecium	efaecium[ST-5]	efaecium[ADK_5,ATPA_5,DDL_2,GDH_1,GYD_1,PSTS_1,PURK_9]	msr(C),tet(M)	msr(C),tet(M)	NA	NA	NA	msr(C),tet(M)	msr(C),tet(M)	msr(C),tet(M)	1	1				2	2	0	0	0	0		NA	NA					NA	NA
ENTfs01	Illumina	paired	Enterococcus faecalis	Denmark	animal	Pig	2011		N50=1471231	104	2767357	116294	Enterococcus faecalis	efaecalis[Unknown ST]	efaecalis[AROE_78,GDH_3,GKI_72,GYD_6,PSTS_11,XPT_20,YQIL_22]	aac(6')-aph(2''),aph(3')-III,cat,dfrG,lnu(B),lsa(A),tet(L)	aac(6')-aph(2''),aadE,ant(6)-Ia,aph(3')-III,cat,dfrG,erm(B),lnu(B),lsa(A),tet(L),tet(M)	NA	NA	NA	aac(6')-aph(2''),ant(6)-Ia,aph(3')-III,cat,dfrG,erm(B),lnu(B),lsa(A),tet(L)	aac(6')-aph(2''),aph(3')-III,cat,dfrG,lnu(B),lsa(A),tet(L)	aac(6')-aph(2''),ant(6)-Ia,aph(3')-III,cat,dfrG,erm(B),lnu(B),lsa(A),tet(L),tet(M)	0	0	ant(6)-Ia,erm(B)		tet(M)	9	7	0	2	1	0		NA	NA					NA	NA
ENTfs02	Illumina	paired	Enterococcus faecalis	Denmark	animal	Pig	2011		N50=258942	93	2737040	191873	Enterococcus faecalis	efaecalis[ST-100]	efaecalis[AROE_29,GDH_34,GKI_37,GYD_2,PSTS_17,XPT_23,YQIL_6]	lsa(A)	lsa(A)	NA	NA	NA	lsa(A)	lsa(A)	lsa(A)	1	1				1	1	0	0	0	0		NA	NA					NA	NA
ENTfs03	Illumina	paired	Enterococcus faecalis	Denmark	animal	Pig	2011		N50=225903	110	2951759	119564	Enterococcus faecalis	efaecalis[ST-58]	efaecalis[AROE_7,GDH_21,GKI_3,GYD_9,PSTS_1,XPT_1,YQIL_6]	erm(B),lsa(A),tet(L)	erm(B),lsa(A),tet(L),tet(M)	NA	NA	NA	erm(B),lsa(A),tet(L)	erm(B),lsa(A),tet(L)	erm(B),lsa(A),tet(L),tet(M)	1	0			tet(M)	3	3	0	0	1	0		NA	NA					NA	NA
ENTfs04	Illumina	paired	Enterococcus faecalis	Denmark	animal	Pig	2011		N50=225903	114	2901798	113840	Enterococcus faecalis	efaecalis[ST-58]	efaecalis[AROE_7,GDH_21,GKI_3,GYD_9,PSTS_1,XPT_1,YQIL_6]	lsa(A),tet(L)	lsa(A),tet(L),tet(M)	NA	NA	NA	lsa(A),tet(L),tet(M)	lsa(A),tet(L)	lsa(A),tet(L),tet(M)	0	1	tet(M)			3	2	0	1	0	0		NA	NA					NA	NA
ENTfs05	Illumina	paired	Enterococcus faecalis	Denmark	animal	Pig	2011		N50=191653	56	3144302	2855461	Enterococcus faecalis	efaecalis[ST-58]	efaecalis[AROE_7,GDH_21,GKI_3,GYD_9,PSTS_1,XPT_1,YQIL_6]	lsa(A),tet(L)	lsa(A),tet(L),tet(M)	NA	NA	NA	lsa(A),tet(L),tet(M)	lsa(A),tet(L)	lsa(A),tet(L),tet(M)	0	1	tet(M)			3	2	0	1	0	0		NA	NA					NA	NA
ENTfs06	Illumina	paired	Enterococcus faecalis	Denmark	animal	Pig	2011		N50=254248	134	2921394	155390	Enterococcus faecalis	efaecalis[ST-16]	efaecalis[AROE_7,GDH_5,GKI_3,GYD_1,PSTS_1,XPT_7,YQIL_6]	aac(6')-aph(2''),aph(3')-III,dfrG,erm(B),lsa(A),tet(M)	aac(6')-aph(2''),aadE,ant(6)-Ia,aph(3')-III,dfrG,erm(B),lsa(A),tet(M)	NA	NA	NA	aac(6')-aph(2''),ant(6)-Ia,aph(3')-III,dfrG,erm(B),lsa(A),tet(M)	aac(6')-aph(2''),aph(3')-III,dfrG,erm(B),lsa(A),tet(M)	aac(6')-aph(2''),ant(6)-Ia,aph(3')-III,dfrG,erm(B),lsa(A),tet(M)	0	1	ant(6)-Ia			7	6	0	1	0	0		NA	NA					NA	NA
ENTfs07	Illumina	paired	Enterococcus faecalis	Denmark	animal	Pig	2011		N50=316412	152	3249257	2090955	Enterococcus faecalis	efaecalis[ST-58]	efaecalis[AROE_7,GDH_21,GKI_3,GYD_9,PSTS_1,XPT_1,YQIL_6]	cat,erm(B),lsa(A),tet(L)	cat,erm(B),lsa(A),tet(L),tet(M)	NA	NA	NA	cat,erm(B),lsa(A),tet(L)	cat,erm(B),lsa(A),tet(L)	cat,erm(B),lsa(A),tet(L),tet(M)	1	0			tet(M)	4	4	0	0	1	0		NA	NA					NA	NA
ENTfs08	Illumina	paired	Enterococcus faecalis	Denmark	animal	Pig	2011		N50=191611	335	3188389	65509	Enterococcus faecalis	efaecalis[ST-58]	efaecalis[AROE_7,GDH_21,GKI_3,GYD_9,PSTS_1,XPT_1,YQIL_6]	aac(6')-aph(2''),aph(3')-III,cat,dfrG,lnu(B),lsa(A),tet(L)	aac(6')-aph(2''),aadE,ant(6)-Ia,aph(3')-III,cat,dfrG,erm(B),lnu(B),lsa(A),tet(L),tet(M)	NA	NA	NA	aac(6')-aph(2''),ant(6)-Ia,aph(3')-III,cat,dfrG,erm(B),lnu(B),lsa(A),tet(L),tet(M)	aac(6')-aph(2''),aph(3')-III,cat,dfrG,lnu(B),lsa(A),tet(L)	aac(6')-aph(2''),ant(6)-Ia,aph(3')-III,cat,dfrG,erm(B),lnu(B),lsa(A),tet(L),tet(M)	0	1	ant(6)-Ia,erm(B),tet(M)			10	7	0	3	0	0		NA	NA					NA	NA
ENTfs09	Illumina	paired	Enterococcus faecalis	Denmark	animal	Pig	2011		N50=157653	237	3047753	116281	Enterococcus faecalis	efaecalis[ST-58]	efaecalis[AROE_7,GDH_21,GKI_3,GYD_9,PSTS_1,XPT_1,YQIL_6]	lsa(A),tet(M)	lsa(A),tet(M)	NA	NA	NA	lsa(A),tet(M)	lsa(A),tet(M)	lsa(A),tet(M)	1	1				2	2	0	0	0	0		NA	NA					NA	NA
ENTfs10	Illumina	paired	Enterococcus faecalis	Denmark	animal	Pig	2011		N50=135747	130	3005340	86265	Enterococcus faecalis	efaecalis[ST-9]	efaecalis[AROE_1,GDH_4,GKI_4,GYD_6,PSTS_16,XPT_1,YQIL_4]	lsa(A),tet(M)	lsa(A),tet(M)	NA	NA	NA	lsa(A),tet(M)	lsa(A),tet(M)	lsa(A),tet(M)	1	1				2	2	0	0	0	0		NA	NA					NA	NA
ENTfs11	Illumina	paired	Enterococcus faecalis	Denmark	animal	Pig	2011		N50=210957	43	2992624	1884998	Enterococcus faecalis	efaecalis[ST-314]	efaecalis[AROE_11,GDH_9,GKI_49,GYD_6,PSTS_4,XPT_15,YQIL_61]	ant(6)-Ia,aph(3')-III,cat,dfrG,lsa(A),tet(L)	ant(6)-Ia,aph(3')-III,cat,dfrG,erm(B),lnu(B),lsa(A),tet(L),tet(M)	NA	NA	NA	ant(6)-Ia,aph(3')-III,cat,dfrG,erm(B),lsa(A),tet(L)	ant(6)-Ia,aph(3')-III,cat,dfrG,lsa(A),tet(L)	ant(6)-Ia,aph(3')-III,cat,dfrG,erm(B),lnu(B),lsa(A),tet(L),tet(M)	0	0	erm(B)		lnu(B),tet(M)	7	6	0	1	2	0		NA	NA					NA	NA
ENTfs12	Illumina	paired	Enterococcus faecalis	Denmark	animal	Pig	2011		N50=183672	140	2903709	71827	Enterococcus faecalis	efaecalis[ST-40]	efaecalis[AROE_9,GDH_3,GKI_12,GYD_6,PSTS_23,XPT_10,YQIL_7]	dfrG,lsa(A),str,tet(L)	dfrG,lnu(B),lsa(A),str,tet(L),tet(M)	NA	NA	NA	dfrG,lsa(A),str,tet(L)	dfrG,lsa(A),str,tet(L)	dfrG,lnu(B),lsa(A),str,tet(L),tet(M)	1	0			lnu(B),tet(M)	4	4	0	0	2	0		NA	NA					NA	NA
ENTfs13	Illumina	paired	Enterococcus faecalis	Denmark	animal	Pig	2011		N50=183997	161	3033052	116332	Enterococcus faecalis	efaecalis[ST-58]	efaecalis[AROE_7,GDH_21,GKI_3,GYD_9,PSTS_1,XPT_1,YQIL_6]	ant(6)-Ia,aph(3')-III,erm(B),lsa(A),tet(L)	ant(6)-Ia,aph(3')-III,erm(B),lsa(A),tet(L),tet(M)	NA	NA	NA	ant(6)-Ia,aph(3')-III,erm(B),lsa(A),tet(L),tet(M)	ant(6)-Ia,aph(3')-III,erm(B),lsa(A),tet(L)	ant(6)-Ia,aph(3')-III,erm(B),lsa(A),tet(L),tet(M)	0	1	tet(M)			6	5	0	1	0	0		NA	NA					NA	NA
ENTfs14	Illumina	paired	Enterococcus faecalis	Denmark	animal	Pig	2011		N50=172942	49	3389168	2002440	Enterococcus faecalis	efaecalis[ST-58]	efaecalis[AROE_7,GDH_21,GKI_3,GYD_9,PSTS_1,XPT_1,YQIL_6]	cat,erm(B),lsa(A),tet(L),tet(M)	cat,erm(B),lsa(A),tet(L),tet(M)	NA	NA	NA	cat,erm(B),lsa(A),tet(L),tet(M)	cat,erm(B),lsa(A),tet(L),tet(M)	cat,erm(B),lsa(A),tet(L),tet(M)	1	1				5	5	0	0	0	0		NA	NA					NA	NA
ENTfs15	Illumina	paired	Enterococcus faecalis	Denmark	animal	Pig	2011		N50=255311	136	2821434	154795	Enterococcus faecalis	efaecalis[ST-16]	efaecalis[AROE_7,GDH_5,GKI_3,GYD_1,PSTS_1,XPT_7,YQIL_6]	aadE,dfrG,erm(B),lnu(B),lsa(A),tet(M)	aadE,dfrG,erm(B),lnu(B),lsa(A),tet(M)	NA	NA	NA	ant(6)-Ia,dfrG,erm(B),lnu(B),lsa(A),tet(M)	ant(6)-Ia,dfrG,erm(B),lnu(B),lsa(A),tet(M)	ant(6)-Ia,dfrG,erm(B),lnu(B),lsa(A),tet(M)	1	1				6	6	0	0	0	0		NA	NA					NA	NA
ENTfs16	Illumina	paired	Enterococcus faecalis	Denmark	animal	Pig	2011		N50=146126	323	3193956	98116	Enterococcus faecalis	efaecalis[ST-58]	efaecalis[AROE_7,GDH_21,GKI_3,GYD_9,PSTS_1,XPT_1,YQIL_6]	erm(B),lsa(A),tet(M)	erm(B),lsa(A),tet(M)	NA	NA	NA	erm(B),lsa(A),tet(M)	erm(B),lsa(A),tet(M)	erm(B),lsa(A),tet(M)	1	1				3	3	0	0	0	0		NA	NA					NA	NA
ENTfs17	Illumina	paired	Enterococcus faecalis	Denmark	animal	Pig	2011		N50=544111	108	2793343	97468	Enterococcus faecalis	efaecalis[Unknown ST]	efaecalis[AROE_13,GDH_9,GKI_33,GYD_6,PSTS_6,XPT_11,YQIL_8]	lsa(A)	lsa(A)	NA	NA	NA	lsa(A)	lsa(A)	lsa(A)	1	1				1	1	0	0	0	0		NA	NA					NA	NA
ENTfs18	Illumina	paired	Enterococcus faecalis	Denmark	animal	Pig	2011		N50=155244	141	2898396	73962	Enterococcus faecalis	efaecalis[ST-32]	efaecalis[AROE_4,GDH_8,GKI_5,GYD_7,PSTS_9,XPT_4,YQIL_1]	aac(6')-aph(2''),aph(3')-III,cat,dfrG,lnu(B),lsa(A),tet(L)	aac(6')-aph(2''),aadE,ant(6)-Ia,aph(3')-III,cat,dfrG,erm(B),lnu(B),lsa(A),tet(L),tet(M)	NA	NA	NA	aac(6')-aph(2''),ant(6)-Ia,aph(3')-III,cat,dfrG,erm(B),lnu(B),lsa(A),tet(L)	aac(6')-aph(2''),aph(3')-III,cat,dfrG,lnu(B),lsa(A),tet(L)	aac(6')-aph(2''),ant(6)-Ia,aph(3')-III,cat,dfrG,erm(B),lnu(B),lsa(A),tet(L),tet(M)	0	0	ant(6)-Ia,erm(B)		tet(M)	9	7	0	2	1	0		NA	NA					NA	NA
ENTfs19	Illumina	paired	Enterococcus faecalis	Denmark	animal	Pig	2011		N50=192518	153	2976004	76575	Enterococcus faecalis	efaecalis[ST-40]	efaecalis[AROE_9,GDH_3,GKI_12,GYD_6,PSTS_23,XPT_10,YQIL_7]	lsa(A)	lsa(A)	NA	NA	NA	lsa(A)	lsa(A)	lsa(A)	1	1				1	1	0	0	0	0		NA	NA					NA	NA
ENTfs20	Illumina	paired	Enterococcus faecalis	Denmark	animal	Pig	2011		N50=210389	343	3088886	114155	Enterococcus faecalis	efaecalis[ST-58]	efaecalis[AROE_7,GDH_21,GKI_3,GYD_9,PSTS_1,XPT_1,YQIL_6]	erm(B),lsa(A),tet(M)	erm(B),lsa(A),tet(M)	NA	NA	NA	erm(B),lsa(A),tet(M)	erm(B),lsa(A),tet(M)	erm(B),lsa(A),tet(M)	1	1				3	3	0	0	0	0		NA	NA					NA	NA
ENTfs21	Illumina	paired	Enterococcus faecalis	Denmark	animal	Pig	2011		N50=254215	159	2913179	132771	Enterococcus faecalis	efaecalis[ST-16]	efaecalis[AROE_7,GDH_5,GKI_3,GYD_1,PSTS_1,XPT_7,YQIL_6]	aac(6')-aph(2''),aph(3')-III,dfrG,erm(B),lnu(B),lsa(A),tet(M)	aac(6')-aph(2''),aadE,ant(6)-Ia,aph(3')-III,dfrG,erm(B),lnu(B),lsa(A),tet(M)	NA	NA	NA	aac(6')-aph(2''),ant(6)-Ia,aph(3')-III,dfrG,erm(B),lnu(B),lsa(A),tet(M)	aac(6')-aph(2''),aph(3')-III,dfrG,erm(B),lnu(B),lsa(A),tet(M)	aac(6')-aph(2''),ant(6)-Ia,aph(3')-III,dfrG,erm(B),lnu(B),lsa(A),tet(M)	0	1	ant(6)-Ia			8	7	0	1	0	0		NA	NA					NA	NA
ENTfs22	Illumina	paired	Enterococcus faecalis	Denmark	animal	Pig	2011		N50=150789	147	2859908	79562	Enterococcus faecalis	efaecalis[ST-40]	efaecalis[AROE_9,GDH_3,GKI_12,GYD_6,PSTS_23,XPT_10,YQIL_7]	lsa(A)	lsa(A)	NA	NA	NA	lsa(A)	lsa(A)	lsa(A)	1	1				1	1	0	0	0	0		NA	NA					NA	NA
ENTfs23	Illumina	paired	Enterococcus faecalis	Denmark	animal	Pig	2011		N50=391263	89	2740791	109956	Enterococcus faecalis	efaecalis[Unknown ST]	efaecalis[AROE_13,GDH_9,GKI_33,GYD_6,PSTS_6,XPT_11,YQIL_8]	lsa(A)	lsa(A)	NA	NA	NA	lsa(A)	lsa(A)	lsa(A)	1	1				1	1	0	0	0	0		NA	NA					NA	NA
ENTfs24	Illumina	paired	Enterococcus faecalis	Denmark	animal	Pig	2011		N50=159861	196	2999493	78257	Enterococcus faecalis	efaecalis[ST-242]	efaecalis[AROE_50,GDH_27,GKI_32,GYD_12,PSTS_35,XPT_2,YQIL_23]	lsa(A)	lsa(A)	NA	NA	NA	lsa(A)	lsa(A)	lsa(A)	1	1				1	1	0	0	0	0		NA	NA					NA	NA
ENTfs25	Illumina	paired	Enterococcus faecalis	Denmark	animal	Pig	2011		N50=30667	149	2920739	164525	Enterococcus faecalis	efaecalis[ST-16]	efaecalis[AROE_7,GDH_5,GKI_3,GYD_1,PSTS_1,XPT_7,YQIL_6]	aac(6')-aph(2''),aph(3')-III,erm(B),lnu(B),lsa(A),tet(M)	aac(6')-aph(2''),aadE,ant(6)-Ia,aph(3')-III,erm(B),lnu(B),lsa(A),tet(M)	NA	NA	NA	aac(6')-aph(2''),ant(6)-Ia,aph(3')-III,erm(B),lnu(B),lsa(A),tet(M)	aac(6')-aph(2''),aph(3')-III,erm(B),lnu(B),lsa(A),tet(M)	aac(6')-aph(2''),ant(6)-Ia,aph(3')-III,erm(B),lnu(B),lsa(A),tet(M)	0	1	ant(6)-Ia			7	6	0	1	0	0		NA	NA					NA	NA
ENTfs26	Illumina	paired	Enterococcus faecalis	Denmark	animal	Pig	2011		N50=448920	141	2870577	152088	Enterococcus faecalis	efaecalis[ST-16]	efaecalis[AROE_7,GDH_5,GKI_3,GYD_1,PSTS_1,XPT_7,YQIL_6]	lsa(A),tet(M)	lsa(A),tet(M)	NA	NA	NA	lsa(A),tet(M)	lsa(A),tet(M)	lsa(A),tet(M)	1	1				2	2	0	0	0	0		NA	NA					NA	NA
ENTfs27	Illumina	paired	Enterococcus faecalis	Denmark	animal	Pig	2011		N50=214819	187	3043744	81951	Enterococcus faecalis	efaecalis[ST-58]	efaecalis[AROE_7,GDH_21,GKI_3,GYD_9,PSTS_1,XPT_1,YQIL_6]	lsa(A),tet(L)	lsa(A),tet(L),tet(M)	NA	NA	NA	lsa(A),tet(L),tet(M)	lsa(A),tet(L)	lsa(A),tet(L),tet(M)	0	1	lsa(A)			3	2	0	1	0	0		NA	NA					NA	NA
ENTfs28	Illumina	paired	Enterococcus faecalis	Denmark	animal	Pig	2011		N50=130441	185	2857304	64173	Enterococcus faecalis	efaecalis[ST-73]	efaecalis[AROE_23,GDH_4,GKI_1,GYD_7,PSTS_11,XPT_12,YQIL_2]	aph(3')-III,dfrG,lsa(A)	aadE,ant(6)-Ia,aph(3')-III,dfrG,erm(B),lsa(A)	NA	NA	NA	ant(6)-Ia,aph(3')-III,dfrG,erm(B),lsa(A)	aph(3')-III,dfrG,lsa(A)	ant(6)-Ia,aph(3')-III,dfrG,erm(B),lsa(A)	0	1	ant(6)-Ia,erm(B)			5	3	0	2	0	0		NA	NA					NA	NA
ENTfs29	Illumina	paired	Enterococcus faecalis	Denmark	animal	Pig	2011		N50=192476	161	3028064	113835	Enterococcus faecalis	efaecalis[ST-58]	efaecalis[AROE_7,GDH_21,GKI_3,GYD_9,PSTS_1,XPT_1,YQIL_6]	dfrG,erm(B),lsa(A),tet(L)	dfrG,erm(B),lsa(A),tet(L),tet(M)	NA	NA	NA	dfrG,erm(B),lsa(A),tet(L),tet(M)	dfrG,erm(B),lsa(A),tet(L)	dfrG,erm(B),lsa(A),tet(L),tet(M)	0	1	tet(M)			5	4	0	1	0	0		NA	NA					NA	NA
ENTfs30	Illumina	paired	Enterococcus faecalis	Denmark	animal	Pig	2011		N50=196553	281	3160719	106973	Enterococcus faecalis	efaecalis[ST-58]	efaecalis[AROE_7,GDH_21,GKI_3,GYD_9,PSTS_1,XPT_1,YQIL_6]	aac(6')-aph(2''),aph(3')-III,cat,dfrG,lnu(B),lsa(A),tet(L)	aac(6')-aph(2''),aadE,ant(6)-Ia,aph(3')-III,cat,dfrG,erm(B),lnu(A),lnu(B),lsa(A),tet(L),tet(M)	NA	NA	NA	aac(6')-aph(2''),ant(6)-Ia,aph(3')-III,cat,dfrG,erm(B),lnu(B),lsa(A),tet(L),tet(M)	aac(6')-aph(2''),aph(3')-III,cat,dfrG,lnu(B),lsa(A),tet(L)	aac(6')-aph(2''),ant(6)-Ia,aph(3')-III,cat,dfrG,erm(B),lnu(A),lnu(B),lsa(A),tet(L),tet(M)	0	0	ant(6)-Ia,erm(B),tet(M)		lnu(A)	10	7	0	3	1	0		NA	NA					NA	NA
ENTfs31	Illumina	paired	Enterococcus faecalis	Denmark	animal	Pig	2011		N50=104320	135	3040651	70454	Enterococcus faecalis	efaecalis[Unknown ST]	efaecalis[AROE_40,GDH_4,GKI_8,GYD_2,PSTS_12,XPT_6,YQIL_4]	lsa(A),tet(L)	lnu(A),lsa(A),tet(L),tet(M)	NA	NA	NA	lsa(A),tet(L)	lsa(A),tet(L)	lnu(A),lsa(A),tet(L),tet(M)	1	0			lnu(A),tet(M)	2	2	0	0	2	0		NA	NA					NA	NA
ENTfs32	Illumina	paired	Enterococcus faecalis	Denmark	animal	Pig	2011		N50=183983	170	3001031	88056	Enterococcus faecalis	efaecalis[ST-58]	efaecalis[AROE_7,GDH_21,GKI_3,GYD_9,PSTS_1,XPT_1,YQIL_6]	ant(6)-Ia,aph(3')-III,cat,dfrG,lsa(A),tet(L)	ant(6)-Ia,aph(3')-III,cat,dfrG,erm(B),lsa(A),tet(L),tet(M)	NA	NA	NA	ant(6)-Ia,aph(3')-III,cat,dfrG,erm(B),lsa(A),tet(L),tet(M)	ant(6)-Ia,aph(3')-III,cat,dfrG,lsa(A),tet(L)	ant(6)-Ia,aph(3')-III,cat,dfrG,erm(B),lsa(A),tet(L),tet(M)	0	1	erm(B),tet(M)			8	6	0	2	0	0		NA	NA					NA	NA
ENTfs33	Illumina	paired	Enterococcus faecalis	Denmark	animal	Pig	2011		N50=308361	165	2917367	152424	Enterococcus faecalis	efaecalis[ST-16]	efaecalis[AROE_7,GDH_5,GKI_3,GYD_1,PSTS_1,XPT_7,YQIL_6]	aac(6')-aph(2''),aph(3')-III,cat,dfrG,erm(B),lnu(B),lsa(A),str,tet(M)	aac(6')-aph(2''),aadE,ant(6)-Ia,aph(3')-III,cat,dfrG,erm(B),lnu(B),lsa(A),str,tet(M)	NA	NA	NA	aac(6')-aph(2''),ant(6)-Ia,aph(3')-III,cat,dfrG,erm(B),lnu(B),lsa(A),str,tet(M)	aac(6')-aph(2''),aph(3')-III,cat,dfrG,erm(B),lnu(B),lsa(A),str,tet(M)	aac(6')-aph(2''),ant(6)-Ia,aph(3')-III,cat,dfrG,erm(B),lnu(B),lsa(A),str,tet(M)	0	1	ant(6)-Ia			10	9	0	1	0	0		NA	NA					NA	NA
ENTfs34	Illumina	paired	Enterococcus faecalis	Denmark	animal	Pig	2011		N50=183861	160	3954982	1457919	Enterococcus faecalis	efaecalis[ST-58]	efaecalis[AROE_7,GDH_21,GKI_3,GYD_9,PSTS_1,XPT_1,YQIL_6]	lsa(A),tet(L),tet(M)	lsa(A),tet(L),tet(M)	NA	NA	NA	lsa(A),tet(L),tet(M)	lsa(A),tet(L),tet(M)	lsa(A),tet(L),tet(M)	1	1				3	3	0	0	0	0		NA	NA					NA	NA
ENTfs35	Illumina	paired	Enterococcus faecalis	Denmark	animal	Pig	2011		N50=230258	151	2905578	149590	Enterococcus faecalis	efaecalis[ST-16]	efaecalis[AROE_7,GDH_5,GKI_3,GYD_1,PSTS_1,XPT_7,YQIL_6]	lsa(A),tet(M)	lsa(A),tet(M)	NA	NA	NA	lsa(A),tet(M)	lsa(A),tet(M)	lsa(A),tet(M)	1	1				2	2	0	0	0	0		NA	NA					NA	NA
ENTfs36	Illumina	paired	Enterococcus faecalis	Denmark	animal	Pig	2011		N50=213589	158	2999355	116414	Enterococcus faecalis	efaecalis[ST-58]	efaecalis[AROE_7,GDH_21,GKI_3,GYD_9,PSTS_1,XPT_1,YQIL_6]	lsa(A),tet(L)	lsa(A),tet(L),tet(M)	NA	NA	NA	lsa(A),tet(L),tet(M)	lsa(A),tet(L)	lsa(A),tet(L),tet(M)	0	1	tet(M)			3	2	0	1	0	0		NA	NA					NA	NA
ENTfs37	Illumina	paired	Enterococcus faecalis	Denmark	animal	Pig	2011		N50=226445	146	2984704	113704	Enterococcus faecalis	efaecalis[ST-58]	efaecalis[AROE_7,GDH_21,GKI_3,GYD_9,PSTS_1,XPT_1,YQIL_6]	lsa(A),tet(L)	lsa(A),tet(L),tet(M)	NA	NA	NA	lsa(A),tet(L),tet(M)	lsa(A),tet(L)	lsa(A),tet(L),tet(M)	0	1	tet(M)			3	2	0	1	0	0		NA	NA					NA	NA
ENTfs38	Illumina	paired	Enterococcus faecalis	Denmark	animal	Pig	2011		N50=186140	353	3080611	123311	Enterococcus faecalis	efaecalis[ST-58]	efaecalis[AROE_7,GDH_21,GKI_3,GYD_9,PSTS_1,XPT_1,YQIL_6]	lsa(A),tet(M)	lsa(A),tet(M)	NA	NA	NA	lsa(A),str,tet(M)	lsa(A),tet(M)	lsa(A),tet(M)	0	0	str			2	2	0	0	0	0	Asuming the str gene was annotated wrongly to ENTfs38 instead of ENTfs39 due to human error	NA	NA					NA	NA
ENTfs39	Illumina	paired	Enterococcus faecalis	Denmark	animal	Pig	2011		N50=95261	149	2855902	71833	Enterococcus faecalis	efaecalis[ST-73]	efaecalis[AROE_23,GDH_4,GKI_1,GYD_7,PSTS_11,XPT_12,YQIL_2]	dfrG,lsa(A),str	dfrG,lsa(A),str	NA	NA	NA	dfrG,lsa(A),tet(M)	dfrG,lsa(A),str	dfrG,lsa(A),str	0	0	tet(M)	str	str	4	3	1	0	0	0		NA	NA					NA	NA
ENTfs40	Illumina	paired	Enterococcus faecalis	Denmark	animal	Pig	2011		N50=158382	49	3302110	2643837	Enterococcus faecalis	efaecalis[ST-58]	efaecalis[AROE_7,GDH_21,GKI_3,GYD_9,PSTS_1,XPT_1,YQIL_6]	lsa(A),tet(L),tet(M)	lsa(A),tet(L),tet(M)	NA	NA	NA	lsa(A),tet(L),tet(M)	lsa(A),tet(L),tet(M)	lsa(A),tet(L),tet(M)	1	1				3	3	0	0	0	0		NA	NA					NA	NA
ENTfs41	Illumina	paired	Enterococcus faecalis	Denmark	animal	Pig	2011		N50=267947	145	2985401	113840	Enterococcus faecalis	efaecalis[ST-58]	efaecalis[AROE_7,GDH_21,GKI_3,GYD_9,PSTS_1,XPT_1,YQIL_6]	lsa(A),tet(L)	lsa(A),tet(L),tet(M)	NA	NA	NA	lsa(A),tet(L),tet(M)	lsa(A),tet(L)	lsa(A),tet(L),tet(M)	0	1	tet(M)			3	2	0	1	0	0		NA	NA					NA	NA
ENTfs42	Illumina	paired	Enterococcus faecalis	Denmark	animal	Pig	2011		N50=254221	185	2899063	149596	Enterococcus faecalis	efaecalis[ST-16]	efaecalis[AROE_7,GDH_5,GKI_3,GYD_1,PSTS_1,XPT_7,YQIL_6]	aac(6')-aph(2''),aph(3')-III,dfrG,erm(B),lnu(B),lsa(A),tet(M)	aac(6')-aph(2''),aadE,ant(6)-Ia,aph(3')-III,dfrG,erm(B),lnu(B),lsa(A),tet(M)	NA	NA	NA	aac(6')-aph(2''),ant(6)-Ia,aph(3')-III,dfrG,erm(B),lnu(B),lsa(A),tet(M)	aac(6')-aph(2''),aph(3')-III,dfrG,erm(B),lnu(B),lsa(A),tet(M)	aac(6')-aph(2''),ant(6)-Ia,aph(3')-III,dfrG,erm(B),lnu(B),lsa(A),tet(M)	0	1	ant(6)-Ia			8	7	0	1	0	0		NA	NA					NA	NA
ENTfs43	Illumina	paired	Enterococcus faecalis	Denmark	animal	Pig	2011		N50=251288	114	2955100	116902	Enterococcus faecalis	efaecalis[ST-100]	efaecalis[AROE_29,GDH_34,GKI_37,GYD_2,PSTS_17,XPT_23,YQIL_6]	ant(6)-Ia,aph(3')-III,erm(B),lsa(A),str,tet(L)	ant(6)-Ia,aph(3')-III,erm(B),lsa(A),str,tet(L),tet(M)	NA	NA	NA	ant(6)-Ia,aph(3')-III,erm(B),lsa(A),str,tet(L)	ant(6)-Ia,aph(3')-III,erm(B),lsa(A),str,tet(L)	ant(6)-Ia,aph(3')-III,erm(B),lsa(A),str,tet(L),tet(M)	1	0			tet(M)	6	6	0	0	1	0		NA	NA					NA	NA
ENTfs44	Illumina	paired	Enterococcus faecalis	Denmark	animal	Pig	2011		N50=176662	206	3022731	123310	Enterococcus faecalis	efaecalis[ST-58]	efaecalis[AROE_7,GDH_21,GKI_3,GYD_9,PSTS_1,XPT_1,YQIL_6]	lsa(A),tet(M)	lsa(A),tet(M)	NA	NA	NA	lsa(A),tet(M)	lsa(A),tet(M)	lsa(A),tet(M)	1	1				2	2	0	0	0	0		NA	NA					NA	NA
ENTfs45	Illumina	paired	Enterococcus faecalis	Denmark	animal	Pig	2011		N50=486807	116	2878868	68671	Enterococcus faecalis	efaecalis[ST-32]	efaecalis[AROE_4,GDH_8,GKI_5,GYD_7,PSTS_9,XPT_4,YQIL_1]	ant(6)-Ia,aph(3')-III,cat,dfrG,lsa(A),tet(L)	ant(6)-Ia,aph(3')-III,cat,dfrG,erm(B),lsa(A),tet(L),tet(M)	NA	NA	NA	ant(6)-Ia,aph(3')-III,cat,dfrG,erm(B),lsa(A),tet(L)	ant(6)-Ia,aph(3')-III,cat,dfrG,lsa(A),tet(L)	ant(6)-Ia,aph(3')-III,cat,dfrG,erm(B),lsa(A),tet(L),tet(M)	0	0	erm(B)		tet(M)	7	6	0	1	1	0		NA	NA					NA	NA
ENTfs46	Illumina	paired	Enterococcus faecalis	Denmark	animal	Pig	2011		N50=292350	212	3256198	89054	Enterococcus faecalis	efaecalis[ST-47]	efaecalis[AROE_19,GDH_19,GKI_22,GYD_1,PSTS_24,XPT_17,YQIL_14]	aph(3')-III,dfrG,erm(B),lnu(B),lsa(A),tet(M)	aadE,ant(6)-Ia,aph(3')-III,dfrG,erm(B),lnu(B),lsa(A),tet(M)	NA	NA	NA	ant(6)-Ia,aph(3')-III,dfrG,erm(B),lnu(B),lsa(A),tet(M)	aph(3')-III,dfrG,erm(B),lnu(B),lsa(A),tet(M)	ant(6)-Ia,aph(3')-III,dfrG,erm(B),lnu(B),lsa(A),tet(M)	0	1	ant(6)-Ia			7	6	0	1	0	0		NA	NA					NA	NA
ENTfs47	Illumina	paired	Enterococcus faecalis	Denmark	animal	Pig	2011		N50=119978	171	2941081	84573	Enterococcus faecalis	efaecalis[ST-16]	efaecalis[AROE_7,GDH_5,GKI_3,GYD_1,PSTS_1,XPT_7,YQIL_6]	aac(6')-aph(2''),aph(3')-III,erm(B),lnu(B),lsa(A),str,tet(M)	aac(6')-aph(2''),aadE,ant(6)-Ia,aph(3')-III,cat,erm(B),lnu(B),lsa(A),str,tet(M)	NA	NA	NA	aac(6')-aph(2''),ant(6)-Ia,aph(3')-III,erm(B),lnu(B),lsa(A),str,tet(M)	aac(6')-aph(2''),aph(3')-III,erm(B),lnu(B),lsa(A),str,tet(M)	aac(6')-aph(2''),ant(6)-Ia,aph(3')-III,cat,erm(B),lnu(B),lsa(A),str,tet(M)	0	0	ant(6)-Ia		cat	8	7	0	1	1	0		NA	NA					NA	NA
ENTfs48	Illumina	paired	Enterococcus faecalis	Denmark	animal	Pig	2011		N50=158386	23	3045477	2967424	Enterococcus faecalis	efaecalis[ST-58]	efaecalis[AROE_7,GDH_21,GKI_3,GYD_9,PSTS_1,XPT_1,YQIL_6]	lsa(A),tet(L),tet(M)	lsa(A),tet(L),tet(M)	NA	NA	NA	lsa(A),tet(L),tet(M)	lsa(A),tet(L),tet(M)	lsa(A),tet(L),tet(M)	1	1				3	3	0	0	0	0		NA	NA					NA	NA
ENTfs49	Illumina	paired	Enterococcus faecalis	Denmark	animal	Pig	2011		N50=189856	244	3077514	123310	Enterococcus faecalis	efaecalis[ST-58]	efaecalis[AROE_7,GDH_21,GKI_3,GYD_9,PSTS_1,XPT_1,YQIL_6]	erm(B),lsa(A),tet(M)	erm(B),lsa(A),tet(M)	NA	NA	NA	erm(B),lsa(A),tet(M)	erm(B),lsa(A),tet(M)	erm(B),lsa(A),tet(M)	1	1				3	3	0	0	0	0		NA	NA					NA	NA
ENTfs50	Illumina	paired	Enterococcus faecalis	Denmark	animal	Pig	2011		N50=277105	19	2886336	2872973	Enterococcus faecalis	efaecalis[ST-317]	efaecalis[AROE_6,GDH_58,GKI_32,GYD_1,PSTS_3,XPT_1,YQIL_5]	lsa(A),tet(M)	lsa(A),tet(M)	NA	NA	NA	lsa(A),tet(M)	lsa(A),tet(M)	lsa(A),tet(M)	1	1				2	2	0	0	0	0		NA	NA					NA	NA
S01	Illumina	paired	Salmonella typhimurium	Denmark	animal	Pig	2011-01-11	Eurofins Steins Lab. A/S	N50=184959	251	4966869	69226	Salmonella enterica	senterica[ST-19]	senterica[AROC-10,DNAN-7,HEMD-12,HISD-9,PURE-5,SUCA-9,THRA-2]			IncFIB(S),IncFII(S)	IncX1	IncF[S1:A-:B35]				1	1				0	0	0	0	0	0		FIB(S),FII(S),X1	FIB(S),FII(S),X1	3	3	0	0	IncF[S1:A-:B35]	IncF[S1:A-:B35]	2	0	2
S02	Illumina	paired	Salmonella typhimurium	Denmark	animal	Pig	2011-01-11	Dansk Svineproduktion	N50=247617	211	4908287	84523	Salmonella enterica	senterica[ST-376]	senterica[AROC-10,DNAN-7,HEMD-12,HISD-9,PURE-5,SUCA-121,THRA-2]			IncFIB(S),IncFII(S)	Col(BS512),ColRNAI	IncF[S1:A-:B17]				1	1				0	0	0	0	0	0		Col(BS512),ColRNAI,FIB(S),FII(S)	Col(BS512),ColRNAI,FIB(S),FII(S)	4	4	0	0	IncF[S1:A-:B17]	IncF[S1:A-:B17]	2	0	2
S03	Illumina	paired	Salmonella typhimurium	Denmark	animal	Pig	2011-01-11	Dansk Svineproduktion	N50=237957	254	4955836	107187	Salmonella enterica	senterica[ST-34]	senterica[AROC-10,DNAN-19,HEMD-12,HISD-9,PURE-5,SUCA-9,THRA-2]	blaTEM-1B,strA,strB,sul2,tet(B)	blaTEM-1B,strA,strB,sul2,tet(B)		IncQ1,ColRNAI	NA	blaTEM-1,strA,strB,sul2,tet(B)	blaTEM-1,strA,strB,sul2,tet(B)	blaTEM-1,strA,strB,sul2,tet(B)	1	1				5	5	0	0	0	0		Q1	ColRNAI,Q1	1	1	0	1			0	0	0
S04	Illumina	paired	Salmonella typhimurium	Denmark	animal	Pig	2011-01-12	Dansk Svineproduktion	N50=204492	221	4977377	93879	Salmonella enterica	senterica[ST-19]	senterica[AROC-10,DNAN-7,HEMD-12,HISD-9,PURE-5,SUCA-9,THRA-2]			IncFIB(S),IncFII(S)	ColRNAI	IncF[S1:A-:B35]				1	1				0	0	0	0	0	0		ColRNAI,FIB(S),FII(S)	ColRNAI,FIB(S),FII(S)	3	3	0	0	IncF[S1:A-:B35]	IncF[S1:A-:B35]	2	0	2
S05	Illumina	paired	Salmonella typhimurium	Denmark	animal	Pig	2011-01-18	Dansk Svineproduktion	N50=269284	59	4884790	1375316	Salmonella enterica	senterica[ST-34]	senterica[AROC-10,DNAN-19,HEMD-12,HISD-9,PURE-5,SUCA-9,THRA-2]				Col8282	NA				1	1				0	0	0	0	0	0		Col8282	Col8282	1	1	0	0			0	0	0
S06	Illumina	paired	Salmonella typhimurium	Denmark	animal	Pig	2011-01-18	Dansk Svineproduktion	N50=269263	255	4908512	86870	Salmonella enterica	senterica[ST-34]	senterica[AROC-10,DNAN-19,HEMD-12,HISD-9,PURE-5,SUCA-9,THRA-2]	blaTEM-1B,strA,strB,sul2	blaTEM-1B,strA,strB,sul2		Col8282,IncQ1	NA	blaTEM-1,strA,strB,sul2	blaTEM-1,strA,strB,sul2	blaTEM-1,strA,strB,sul2	1	1				4	4	0	0	0	0		Col8282,Q1	Col8282,Q1	2	2	0	0			0	0	0
S07	Illumina	paired	Salmonella typhimurium	Denmark	animal	Pig	2011-01-18	Dansk Svineproduktion	N50=267163	53	5047029	4979175	Salmonella enterica	senterica[ST-34]	senterica[AROC-10,DNAN-19,HEMD-12,HISD-9,PURE-5,SUCA-9,THRA-2]	tet(B)	tet(B)		ColRNAI	NA	tet(B)	tet(B)	tet(B)	1	1				1	1	0	0	0	0			ColRNAI	0	0	0	1			0	0	0
S08	Illumina	paired	Salmonella typhimurium	Denmark	animal	Pig	2011-01-19	Dansk Svineproduktion	N50=315919	256	4988915	101818	Salmonella enterica	senterica[ST-34]	senterica[AROC-10,DNAN-19,HEMD-12,HISD-9,PURE-5,SUCA-9,THRA-2]	blaTEM-1B,strA,strB,sul2,tet(B)	blaTEM-1B,strA,strB,sul2,tet(B)		IncQ1,ColRNAI	NA	blaTEM-1,strA,strB,sul2,tet(B)	blaTEM-1,strA,strB,sul2,tet(B)	blaTEM-1,strA,strB,sul2,tet(B)	1	1				5	5	0	0	0	0		ColRNAI,Q1	ColRNAI,Q1	2	2	0	0			0	0	0
S09	Illumina	paired	Salmonella typhimurium	Denmark	animal	Pig	2011-01-19	Dansk Svineproduktion	N50=163326	221	4980147	101608	Salmonella enterica	senterica[ST-34]	senterica[AROC-10,DNAN-19,HEMD-12,HISD-9,PURE-5,SUCA-9,THRA-2]	blaTEM-1B,strA,strB,sul2,tet(B)	blaTEM-1B,strA,strB,sul2,tet(B)		IncQ1,ColRNAI	NA	blaTEM-1,strA,strB,sul2,tet(B)	blaTEM-1,strA,strB,sul2,tet(B)	blaTEM-1,strA,strB,sul2,tet(B)	1	1				5	5	0	0	0	0		ColRNAI,Q1	ColRNAI,Q1	2	2	0	0			0	0	0
S10	Illumina	paired	Salmonella typhimurium	Denmark	animal	Pig	2011-01-26	Dansk Svineproduktion	N50=214033	254	4850915	77400	Salmonella enterica	senterica[ST-19]	senterica[AROC-10,DNAN-7,HEMD-12,HISD-9,PURE-5,SUCA-9,THRA-2]					NA				1	1				0	0	0	0	0	0				0	0	0	0			0	0	0
S11	Illumina	paired	Salmonella typhimurium	Denmark	animal	Pig	2011-01-26	Dansk Svineproduktion	N50=212843	216	4880424	92022	Salmonella enterica	senterica[ST-19]	senterica[AROC-10,DNAN-7,HEMD-12,HISD-9,PURE-5,SUCA-9,THRA-2]			IncFIB(S),IncFII(S)	ColpVC,ColRNAI	IncF[S1:A-:B17]				1	1				0	0	0	0	0	0		ColRNAI,ColpVC,FIB(S),FII(S)	ColRNAI,ColpVC,FIB(S),FII(S)	4	4	0	0	IncF[S1:A-:B17]	IncF[S1:A-:B17]	2	0	2
S12	Illumina	paired	Salmonella typhimurium	Denmark	animal	Pig	2011-01-26	Dansk Svineproduktion	N50=253072	59	5024118	4187002	Salmonella enterica	senterica[ST-34]	senterica[AROC-10,DNAN-19,HEMD-12,HISD-9,PURE-5,SUCA-9,THRA-2]	blaTEM-1B,strA,strB,sul2,tet(B)	blaTEM-1B,strA,strB,sul2,tet(B)		IncQ1	NA	blaTEM-1,strA,strB,sul2,tet(B)	blaTEM-1,strA,strB,sul2,tet(B)	blaTEM-1,strA,strB,sul2,tet(B)	1	1				5	5	0	0	0	0		Q1	Q1	1	1	0	0			0	0	0
S13	Illumina	paired	Salmonella typhimurium	Denmark	animal	Pig	2011-02-01	Dansk Svineproduktion	N50=357238	41	5023665	2664302	Salmonella enterica	senterica[ST-19]	senterica[AROC-10,DNAN-7,HEMD-12,HISD-9,PURE-5,SUCA-9,THRA-2]	aadA1,sul1	aadA1,sul1	IncI1,IncFIB(S),IncFII(S)		IncF[S1:A-:B17],IncI1[ST-25]	aadA1,sul1	aadA1,sul1	aadA1,sul1	1	1				2	2	0	0	0	0		FIB(S),FII(S),I1	FIB(S),FII(S),I1	3	3	0	0	IncF[S1:A-:B17],IncI1[ST-25]	IncF[S1:A-:B17],IncI1[ST-25]	3	0	3
S14	Illumina	paired	Salmonella typhimurium	Denmark	animal	Pig feces	2011-01-25	Danish Crown, Søby	N50=315903	189	5129012	116850	Salmonella enterica	senterica[ST-34]	senterica[AROC-10,DNAN-19,HEMD-12,HISD-9,PURE-5,SUCA-9,THRA-2]	aph(3')-Ic,dfrA14,strA,strB,sul1,tet(A)	aph(3')-Ic,dfrA14,strA,strB,sul1,tet(A)	IncHI1A(CIT),IncHI1B(CIT)		IncHI1[ST-11]	aph(3')-Ic,dfrA14,strA,strB,sul1,tet(A)	aph(3')-Ic,dfrA14,strA,strB,sul1,tet(A)	aph(3')-Ic,dfrA14,strA,strB,sul1,tet(A)	1	1				6	6	0	0	0	0		HI1A(CIT),HI1B(CIT)	HI1A(CIT),HI1B(CIT)	2	2	0	0	IncHI1[ST-13]	IncHI1[ST-11]	0	1	1
S15	Illumina	paired	Salmonella typhimurium	Denmark	animal	Pig feces	2011-01-25	Danish Crown, Herning	N50=257245	225	4938507	104567	Salmonella enterica	senterica[ST-34]	senterica[AROC-10,DNAN-19,HEMD-12,HISD-9,PURE-5,SUCA-9,THRA-2]	tet(B)	tet(B)			NA	tet(B)	tet(B)	tet(B)	1	1				1	1	0	0	0	0				0	0	0	0			0	0	0
S16	Illumina	paired	Salmonella typhimurium	Denmark	animal	Pig	2011-02-09	Dansk Svineproduktion	N50=202265	235	4895323	81326	Salmonella enterica	senterica[ST-19]	senterica[AROC-10,DNAN-7,HEMD-12,HISD-9,PURE-5,SUCA-9,THRA-2]			IncFIB(S),IncFII(S)	ColRNAI	IncF[S1:A-:B35]				1	1				0	0	0	0	0	0		ColRNAI,FIB(S),FII(S)	ColRNAI,FIB(S),FII(S)	3	3	0	0	IncF[S1:A-:B35]	IncF[S1:A-:B35]	2	0	2
S17	Illumina	paired	Salmonella typhimurium	Denmark	animal	Pig	2011-02-09	Dansk Svineproduktion	N50=207578	184	4775590	83973	Salmonella enterica	senterica[ST-19]	senterica[AROC-10,DNAN-7,HEMD-12,HISD-9,PURE-5,SUCA-9,THRA-2]				ColRNAI	NA				1	1				0	0	0	0	0	0		ColRNAI	ColRNAI	1	1	0	0			0	0	0
S18	Illumina	paired	Salmonella typhimurium	Denmark	animal	Pig	2011-02-09	Dansk Svineproduktion	N50=171963	251	4877554	81367	Salmonella enterica	senterica[ST-19]	senterica[AROC-10,DNAN-7,HEMD-12,HISD-9,PURE-5,SUCA-9,THRA-2]				ColRNAI	NA				1	1				0	0	0	0	0	0		ColRNAI	ColRNAI	1	1	0	0			0	0	0
S19	Illumina	paired	Salmonella typhimurium	Denmark	animal	Pig	2011-02-09	Dansk Svineproduktion	N50=207579	247	4876217	82206	Salmonella enterica	senterica[ST-19]	senterica[AROC-10,DNAN-7,HEMD-12,HISD-9,PURE-5,SUCA-9,THRA-2]				ColRNAI	NA				1	1				0	0	0	0	0	0		ColRNAI	ColRNAI	1	1	0	0			0	0	0
S20	Illumina	paired	Salmonella typhimurium	Denmark	animal	Pig feces	2011-01-28	Danish Crown Amba, Horsens (2)	N50=229062	258	4979815	101822	Salmonella enterica	senterica[ST-34]	senterica[AROC-10,DNAN-19,HEMD-12,HISD-9,PURE-5,SUCA-9,THRA-2]	blaTEM-1B,strA,strB,sul2,tet(B)	blaTEM-1B,strA,strB,sul2,tet(B)		IncQ1,ColRNAI	NA	blaTEM-1,strA,strB,sul2,tet(B)	blaTEM-1,strA,strB,sul2,tet(B)	blaTEM-1,strA,strB,sul2,tet(B)	1	1				5	5	0	0	0	0		ColRNAI,Q1	ColRNAI,Q1	2	2	0	0			0	0	0
S21	Illumina	paired	Salmonella typhimurium	Denmark	animal	Pig	2011-02-15	Dansk Svineproduktion	N50=267186	252	4991349	108643	Salmonella enterica	senterica[ST-34]	senterica[AROC-10,DNAN-19,HEMD-12,HISD-9,PURE-5,SUCA-9,THRA-2]	blaTEM-1B,strA,strB,sul2,tet(B)	blaTEM-1B,strA,strB,sul2,tet(B)		IncQ1	NA	blaTEM-1,strA,strB,sul2,tet(B)	blaTEM-1,strA,strB,sul2,tet(B)	blaTEM-1,strA,strB,sul2,tet(B)	1	1				5	5	0	0	0	0		Q1	Q1	1	1	0	0			0	0	0
S22	Illumina	paired	Salmonella typhimurium	Denmark	animal	Pig	2011-02-16	Dansk Svineproduktion	N50=267193	250	4907996	90355	Salmonella enterica	senterica[ST-34]	senterica[AROC-10,DNAN-19,HEMD-12,HISD-9,PURE-5,SUCA-9,THRA-2]	blaTEM-1B,strA,strB,sul2	blaTEM-1B,strA,strB,sul2		Col8282,IncQ1	NA	blaTEM-1,strA,strB,sul2	blaTEM-1,strA,strB,sul2	blaTEM-1,strA,strB,sul2	1	1				4	4	0	0	0	0		Col8282,Q1	Col8282,Q1	2	2	0	0			0	0	0
S23	Illumina	paired	Salmonella typhimurium	Denmark	animal	Pig	2011-02-16	Dansk Svineproduktion	N50=267179	66	5037533	4925981	Salmonella enterica	senterica[ST-34]	senterica[AROC-10,DNAN-19,HEMD-12,HISD-9,PURE-5,SUCA-9,THRA-2]	tet(B)	tet(B)			NA	tet(B)	tet(B)	tet(B)	1	1				1	1	0	0	0	0				0	0	0	0			0	0	0
S24	Illumina	paired	Salmonella typhimurium	Denmark	animal	Pig	2011-02-16	Dansk Svineproduktion	N50=189379	263	5011897	81334	Salmonella enterica	senterica[ST-34]	senterica[AROC-10,DNAN-19,HEMD-12,HISD-9,PURE-5,SUCA-9,THRA-2]	blaTEM-1B,strA,strB,sul2	blaTEM-1B,strA,strB,sul2		IncQ1	NA	blaTEM-1,strA,strB,sul2	blaTEM-1,strA,strB,sul2	blaTEM-1,strA,strB,sul2	1	1				4	4	0	0	0	0		Q1	Q1	1	1	0	0			0	0	0
S25	Illumina	paired	Salmonella typhimurium	Denmark	animal	Pig	2011-02-16	Dansk Svineproduktion	N50=229065	251	5185177	80755	Salmonella enterica	senterica[ST-34]	senterica[AROC-10,DNAN-19,HEMD-12,HISD-9,PURE-5,SUCA-9,THRA-2]	blaTEM-1B,dfrA1,sul1,sul2,tet(B)	aadA8b,blaTEM-1B,dfrA1,lnu(B),sul1,sul2,tet(B)	IncFIA(HI1),IncHI1B(R27),IncI1,IncHI1A		IncI1[ST-3],IncHI1[ST-10],IncF[F-:A8:B-]	aadA1,blaTEM-1,dfrA1,sul1,sul2,tet(B)	blaTEM-1,dfrA1,sul1,sul2,tet(B)	aadA8b,blaTEM-1,dfrA1,lnu(B),sul1,sul2,tet(B)	0	0	aadA1		aadA8b,lnu(B)	6	5	0	1	1	0		FIA(HI1),FIA(HI1),HI1A,HI1B(R27),I1	FIA(HI1),HI1A,HI1B(R27),I1	5	5	0	0	IncF[F-:A8:B-],IncHI1[ST-10],IncI1[ST-3]	IncF[F-:A8:B-],IncHI1[ST-10],IncI1[ST-3]	3	0	3
S26	Illumina	paired	Salmonella typhimurium	Denmark	animal	Pig	2011-02-22	Dansk Svineproduktion	N50=267192	70	4976532	4451326	Salmonella enterica	senterica[ST-34]	senterica[AROC-10,DNAN-19,HEMD-12,HISD-9,PURE-5,SUCA-9,THRA-2]	blaTEM-1B,strA,strB,sul2,tet(B)	blaTEM-1B,strA,strB,sul2,tet(B)		IncQ1,ColpVC	NA	blaTEM-1,strA,strB,sul2,tet(B)	blaTEM-1,strA,strB,sul2,tet(B)	blaTEM-1,strA,strB,sul2,tet(B)	1	1				5	5	0	0	0	0		Q1	ColpVC,Q1	1	1	0	1			0	0	0
S27	Illumina	paired	Salmonella typhimurium	Denmark	animal	Pig	2011-03-01	Dansk Svineproduktion	N50=282932	265	4951584	100818	Salmonella enterica	senterica[ST-34]	senterica[AROC-10,DNAN-19,HEMD-12,HISD-9,PURE-5,SUCA-9,THRA-2]	blaTEM-1B,strA,strB,sul2,tet(B)	blaTEM-1B,strA,strB,sul2,tet(B)		IncQ1	NA	blaTEM-1,strA,strB,sul2,tet(B)	blaTEM-1,strA,strB,sul2,tet(B)	blaTEM-1,strA,strB,sul2,tet(B)	1	1				5	5	0	0	0	0		Q1	Q1	1	1	0	0			0	0	0
S28	Illumina	paired	Salmonella typhimurium	Denmark	animal	Pig	2011-03-01	Dansk Svineproduktion	N50=218588	293	5003073	75503	Salmonella enterica	senterica[ST-34]	senterica[AROC-10,DNAN-19,HEMD-12,HISD-9,PURE-5,SUCA-9,THRA-2]	blaTEM-1B,strA,strB,sul2,tet(B)	blaTEM-1B,strA,strB,sul2,tet(B)		IncX1,IncQ1,IncX4,ColRNAI	NA	blaTEM-1,strA,strB,sul2,tet(B)	blaTEM-1,strA,strB,sul2,tet(B)	blaTEM-1,strA,strB,sul2,tet(B)	1	1				5	5	0	0	0	0		Q1,X1,X4	ColRNAI,Q1,X1,X4	3	3	0	1			0	0	0
S29	Illumina	paired	Salmonella typhimurium	Denmark	animal	Pig	2011-03-04	Dansk Svineproduktion	N50=267155	250	4959515	104559	Salmonella enterica	senterica[ST-34]	senterica[AROC-10,DNAN-19,HEMD-12,HISD-9,PURE-5,SUCA-9,THRA-2]	blaTEM-1B,strA,strB,sul2,tet(B)	blaTEM-1B,strA,strB,sul2,tet(B)		IncQ1	NA	blaTEM-1,strA,strB,sul2,tet(B)	blaTEM-1,strA,strB,sul2,tet(B)	blaTEM-1,strA,strB,sul2,tet(B)	1	1				5	5	0	0	0	0		Q1	Q1	1	1	0	0			0	0	0
S30	Illumina	paired	Salmonella typhimurium	Denmark	animal	Pig	2011-03-04	Dansk Svineproduktion	N50=304101	251	4915878	95035	Salmonella enterica	senterica[ST-34]	senterica[AROC-10,DNAN-19,HEMD-12,HISD-9,PURE-5,SUCA-9,THRA-2]	blaTEM-1B,strA,strB,sul2	blaTEM-1B,strA,strB,sul2		Col8282,IncQ1	NA	blaTEM-1,strA,strB,sul2	blaTEM-1,strA,strB,sul2	blaTEM-1,strA,strB,sul2	1	1				4	4	0	0	0	0		Col8282,Q1	Col8282,Q1	2	2	0	0			0	0	0
S31	Illumina	paired	Salmonella typhimurium	Denmark	animal	Pig	2011-03-08	Dansk Svineproduktion	N50=222857	58	4885645	3993053	Salmonella enterica	senterica[ST-19]	senterica[AROC-10,DNAN-7,HEMD-12,HISD-9,PURE-5,SUCA-9,THRA-2]	blaTEM-1B	blaTEM-1B	IncI1		IncI1[ST-36]	blaTEM-1	blaTEM-1	blaTEM-1	1	1				1	1	0	0	0	0		I1	I1	1	1	0	0	IncI1[ST-36]	IncI1[ST-36]	1	0	1
S32	Illumina	paired	Salmonella typhimurium	Denmark	animal	Pig	2011-03-08	Dansk Svineproduktion	N50=204514	224	4953958	99811	Salmonella enterica	senterica[ST-19]	senterica[AROC-10,DNAN-7,HEMD-12,HISD-9,PURE-5,SUCA-9,THRA-2]			IncFIB(S),IncFII(S)	ColpVC,ColRNAI	IncF[S1:A-:B35]				1	1				0	0	0	0	0	0		ColRNAI,FIB(S),FII(S)	ColRNAI,ColpVC,FIB(S),FII(S)	3	3	0	1	IncF[S1:A-:B35]	IncF[S1:A-:B35]	2	0	2
S33	Illumina	paired	Salmonella typhimurium	Denmark	animal	Pig	2011-02-22	Dansk Svineproduktion	N50=247677	207	4882424	101822	Salmonella enterica	senterica[ST-19]	senterica[AROC-10,DNAN-7,HEMD-12,HISD-9,PURE-5,SUCA-9,THRA-2]			IncFIB(S),IncFII(S)	ColpVC,ColRNAI	IncF[S1:A-:B17]				1	1				0	0	0	0	0	0		ColRNAI,ColpVC,FIB(S),FII(S)	ColRNAI,ColpVC,FIB(S),FII(S)	4	4	0	0	IncF[S1:A-:B17]	IncF[S1:A-:B17]	2	0	2
S34	Illumina	paired	Salmonella typhimurium	Denmark	animal	Pig	2011-03-11	Dansk Svineproduktion	N50=249839	254	4952492	104563	Salmonella enterica	senterica[ST-34]	senterica[AROC-10,DNAN-19,HEMD-12,HISD-9,PURE-5,SUCA-9,THRA-2]	blaTEM-1B,strA,strB,sul2,tet(B)	blaTEM-1B,strA,strB,sul2,tet(B)		IncQ1	NA	blaTEM-1,strA,strB,sul2,tet(B)	blaTEM-1,strA,strB,sul2,tet(B)	blaTEM-1,strA,strB,sul2,tet(B)	1	1				5	5	0	0	0	0		Q1	Q1	1	1	0	0			0	0	0
S35	Illumina	paired	Salmonella typhimurium	Denmark	animal	Pig	2011		N50=196	4012	1123881	273	Salmonella enterica	senterica[Unknown ST]	senterica[AROC-462,DNAN-327,HEMD-312,HISD-517,PURE-288,SUCA-10,THRA-110]		blaTEM-1A,catA1,strA			NA			blaTEM-1,catA1,strA	1	0			blaTEM-1,catA1,strA	0	0	0	0	3	0		NA	NA					NA	NA
S36	Illumina	paired	Salmonella typhimurium	Denmark	animal	Pig	2011-04-06	Dansk Svineproduktion	N50=267163	271	5136115	104559	Salmonella enterica	senterica[ST-34]	senterica[AROC-10,DNAN-19,HEMD-12,HISD-9,PURE-5,SUCA-9,THRA-2]	aadA1,blaTEM-1B,strA,strB,sul1,sul2,tet(B)	aadA1,blaTEM-1B,lnu(B),strA,strB,sul1,sul2,tet(B)	IncFIA(HI1),IncHI1B(R27),IncHI1A	IncQ1,ColRNAI	IncF[F-:A8:B-],IncHI1[ST-10]	aadA1,blaTEM-1,strA,strB,sul1,sul2,tet(B)	aadA1,blaTEM-1,strA,strB,sul1,sul2,tet(B)	aadA1,blaTEM-1,lnu(B),strA,strB,sul1,sul2,tet(B)	1	0			lnu(B)	7	7	0	0	1	0		FIA(HI1),HI1A,HI1B(R27),Q1	ColRNAI,FIA(HI1),HI1A,HI1B(R27),Q1	4	4	0	1	IncF[F-:A8:B-],IncHI1[ST-10]	IncF[F-:A8:B-],IncHI1[ST-10]	2	0	2
S37	Illumina	paired	Salmonella typhimurium	Denmark	animal	Pig feces	2011-03-09	Danish Crown Amba, Horsens (2)	N50=248473	216	4847614	90369	Salmonella enterica	senterica[ST-19]	senterica[AROC-10,DNAN-7,HEMD-12,HISD-9,PURE-5,SUCA-9,THRA-2]				IncX4,ColRNAI	NA				1	1				0	0	0	0	0	0		ColRNAI,X4	ColRNAI,X4	2	2	0	0			0	0	0
S38	Illumina	paired	Salmonella typhimurium	Denmark	animal	Pig feces	2011-03-25	Danish Crown, Blans	N50=304229	278	5144200	99742	Salmonella enterica	senterica[ST-34]	senterica[AROC-10,DNAN-19,HEMD-12,HISD-9,PURE-5,SUCA-9,THRA-2]	aadA1,blaTEM-1B,strA,strB,sul1,sul2,tet(B)	aadA1,blaTEM-1B,lnu(B),strA,strB,sul1,sul2,tet(B)	IncFIA(HI1),IncHI1B(R27),IncHI1A	Col8282,IncQ1	IncHI1[ST-10],IncF[F-:A8:B-]	aadA1,blaTEM-1,strA,strB,sul1,sul2,tet(B)	aadA1,blaTEM-1,strA,strB,sul1,sul2,tet(B)	aadA1,blaTEM-1,lnu(B),strA,strB,sul1,sul2,tet(B)	1	0			lnu(B)	7	7	0	0	1	0		Col8282,FIA(HI1),HI1A,HI1B(R27),Q1	Col8282,FIA(HI1),HI1A,HI1B(R27),Q1	5	5	0	0	IncF[F-:A8:B-],IncHI1[Not determined]	IncF[F-:A8:B-],IncHI1[ST-10]	1	0	1
S39	Illumina	paired	Salmonella typhimurium	Denmark	animal	Pig feces	2011-03-23	Danish Crown, Herning	N50=282712	256	5153577	104969	Salmonella enterica	senterica[ST-34]	senterica[AROC-10,DNAN-19,HEMD-12,HISD-9,PURE-5,SUCA-9,THRA-2]	aadA13,aph(3')-Ic,sul1	aadA13,aph(3')-Ic,sul1	IncHI2A,IncHI2	Col156,ColRNAI	IncHI2[Unknown ST]	aadA13,aph(3')-Ic,sul1	aadA13,aph(3')-Ic,sul1	aadA13,aph(3')-Ic,sul1	1	1				3	3	0	0	0	0		Col156,ColRNAI,HI2,HI2A	Col156,ColRNAI,HI2,HI2A	4	4	0	0	IncHI2[Unknown ST]	IncHI2[Unknown ST]	1	0	1
S40	Illumina	paired	Salmonella typhimurium	Denmark	animal	Pig feces	2011-03-24	Danish Crown, Struer	N50=222766	260	4989888	92843	Salmonella enterica	senterica[ST-19]	senterica[AROC-10,DNAN-7,HEMD-12,HISD-9,PURE-5,SUCA-9,THRA-2]	aadA2,blaCARB-2,floR,sul1,tet(G)	aadA2,blaCARB-2,floR,sul1,tet(G)	IncFIB(S),IncFII(S)	ColRNAI	IncF[S1:A-:B17]	aadA2,blaCARB-2,floR,sul1,tet(G)	aadA2,blaCARB-2,floR,sul1,tet(G)	aadA2,blaCARB-2,floR,sul1,tet(G)	1	1				5	5	0	0	0	0		Col156,ColRNAI,FIB(S),FII(S)	ColRNAI,FIB(S),FII(S)	4	3	1	0	IncF[S1:A-:B17]	IncF[S1:A-:B17]	2	0	2
S41	Illumina	paired	Salmonella typhimurium	Denmark	animal	Pig feces	2011-03-24	Danish Crown, Esbjerg	N50=246777	207	4882765	99815	Salmonella enterica	senterica[ST-19]	senterica[AROC-10,DNAN-7,HEMD-12,HISD-9,PURE-5,SUCA-9,THRA-2]			IncFIB(S),IncFII(S)	ColpVC,ColRNAI	IncF[S1:A-:B17]				1	1				0	0	0	0	0	0		ColRNAI,ColpVC,FIB(S),FII(S)	ColRNAI,ColpVC,FIB(S),FII(S)	4	4	0	0	IncF[S1:A-:B17]	IncF[S1:A-:B17]	2	0	2
S42	Illumina	paired	Salmonella typhimurium	Denmark	animal	Pig feces	2011-03-23	Danish Crown, Søby	N50=179276	279	4876735	77395	Salmonella enterica	senterica[ST-19]	senterica[AROC-10,DNAN-7,HEMD-12,HISD-9,PURE-5,SUCA-9,THRA-2]					NA				1	1				0	0	0	0	0	0				0	0	0	0			0	0	0
S43	Illumina	paired	Salmonella typhimurium	Denmark	animal	Pig feces	2011-04-28	Danish Crown	N50=219312	222	4787715	81372	Salmonella enterica	senterica[ST-19]	senterica[AROC-10,DNAN-7,HEMD-12,HISD-9,PURE-5,SUCA-9,THRA-2]	aph(3')-Ia	aph(3')-Ia		ColRNAI	NA	aph(3')-Ia	aph(3')-Ia	aph(3')-Ia	1	1				1	1	0	0	0	0		ColRNAI	ColRNAI	1	1	0	0			0	0	0
S44	Illumina	paired	Salmonella typhimurium	Denmark	animal	Pig feces	2011-04-28	Danish Crown, Søby	N50=222856	233	4917370	104559	Salmonella enterica	senterica[ST-34]	senterica[AROC-10,DNAN-19,HEMD-12,HISD-9,PURE-5,SUCA-9,THRA-2]	blaTEM-1B,strA,strB,sul2,tet(B)	blaTEM-1B,strA,strB,sul2,tet(B)		IncQ1,ColRNAI	NA	blaTEM-1,strA,strB,sul2,tet(B)	blaTEM-1,strA,strB,sul2,tet(B)	blaTEM-1,strA,strB,sul2,tet(B)	1	1				5	5	0	0	0	0		ColRNAI,Q1	ColRNAI,Q1	2	2	0	0			0	0	0
S45	Illumina	paired	Salmonella typhimurium	Denmark	animal	Pig feces	2011-04-28	Danish Crown, Søby	N50=159369	202	4941835	90083	Salmonella enterica	senterica[ST-19]	senterica[AROC-10,DNAN-7,HEMD-12,HISD-9,PURE-5,SUCA-9,THRA-2]			IncFIB(S),IncFII(S)	ColRNAI	IncF[S1:A-:B35]				1	1				0	0	0	0	0	0		ColRNAI,FIB(S),FII(S)	ColRNAI,FIB(S),FII(S)	3	3	0	0	IncF[S1:A-:B35]	IncF[S1:A-:B35]	2	0	2
S46	Illumina	paired	Salmonella typhimurium	Denmark	animal	Pig feces	2011-04-28	Danish Crown Amba, Horsens (2)	N50=191544	218	4849560	90377	Salmonella enterica	senterica[ST-19]	senterica[AROC-10,DNAN-7,HEMD-12,HISD-9,PURE-5,SUCA-9,THRA-2]					NA				1	1				0	0	0	0	0	0				0	0	0	0			0	0	0
S47	Illumina	paired	Salmonella typhimurium	Denmark	animal	Pig feces	2011-04-28	Danish Crown, Herning	N50=222406	200	4879218	109559	Salmonella enterica	senterica[ST-19]	senterica[AROC-10,DNAN-7,HEMD-12,HISD-9,PURE-5,SUCA-9,THRA-2]			IncFIB(S),IncFII(S)	ColpVC,ColRNAI	IncF[S1:A-:B17]				1	1				0	0	0	0	0	0		ColRNAI,ColpVC,FIB(S),FII(S)	ColRNAI,ColpVC,FIB(S),FII(S)	4	4	0	0	IncF[S1:A-:B17]	IncF[S1:A-:B17]	2	0	2
S48	Illumina	paired	Salmonella typhimurium	Denmark	animal	Pig	2011-06-01	Dansk Svineproduktion	N50=276161	261	5049902	104563	Salmonella enterica	senterica[ST-34]	senterica[AROC-10,DNAN-19,HEMD-12,HISD-9,PURE-5,SUCA-9,THRA-2]	aadA1,blaTEM-1B,sul1,tet(B)	aadA1,blaTEM-1B,sul1,tet(B)	IncFIB(AP001918),IncFII(pHN7A8)		IncF[F40:A-:B20]	aadA1,blaTEM-1,sul1,tet(B)	aadA1,blaTEM-1,sul1,tet(B)	aadA1,blaTEM-1,sul1,tet(B)	1	1				4	4	0	0	0	0		FIB(AP001918),FII(pHN7A8)	FIB(AP001918),FII(pHN7A8)	2	2	0	0	IncF[F40:A-:B20]	IncF[F40:A-:B20]	2	0	2
S49	Illumina	paired	Salmonella typhimurium	Denmark	animal	Pig	2011-06-21	Fødev.Vest/Fødev.afd. Esbjerg	N50=207528	235	4949552	83981	Salmonella enterica	senterica[ST-19]	senterica[AROC-10,DNAN-7,HEMD-12,HISD-9,PURE-5,SUCA-9,THRA-2]	sul2	sul2	IncFIA,IncFII(pCoo)	Col156,ColRNAI	IncF[F67:A6:B-]	sul2	sul2	sul2	1	1				1	1	0	0	0	0		Col156,FIA,FII(pCoo)	Col156,ColRNAI,FIA,FII(pCoo)	3	3	0	1	IncF[F67:A6:B-]	IncF[F67:A6:B-]	2	0	2
S50	Illumina	paired	Salmonella typhimurium	Denmark	animal	Pig	2011-06-21	Fødev.Vest/Fødev.afd. Esbjerg	N50=178620	263	4989361	92017	Salmonella enterica	senterica[ST-19]	senterica[AROC-10,DNAN-7,HEMD-12,HISD-9,PURE-5,SUCA-9,THRA-2]	aadA2,aph(3')-Ia,blaCARB-2,floR,sul1,tet(G)	aadA2,aph(3')-Ia,blaCARB-2,floR,sul1,tet(G)	IncFIB(S),IncFII(S)	ColpVC,ColRNAI	IncF[S1:A-:B17]	aadA2,aph(3')-Ia,blaCARB-2,floR,sul2,tet(G)	aadA2,aph(3')-Ia,blaCARB-2,floR,sul1,tet(G)	aadA2,aph(3')-Ia,blaCARB-2,floR,sul1,tet(G)	0	0	sul2	sul1	sul1	6	5	0	0	0	1		ColRNAI,ColpVC,FIB(S),FII(S)	ColRNAI,ColpVC,FIB(S),FII(S)	4	4	0	0	IncF[S1:A-:B17]	IncF[S1:A-:B17]	2	0	2
																							Total identical results:	157	165		ResFinder Result Summary										PlasmidFinder Result Summary						pMLST Result Summary
										Escherichia coli																	Species		Published	Concordance	Missing	Split-miss	Extra 80%	Vary			Species	Published	Concordance	Missing	Extra		Species	Concordance	Discordance	Total
										No. Contigs	No. Bases	N50															Escerichia coli		112	28	0	2	0	1			Escerichia coli	0	0	0	0		Escerichia coli	0	0	0
									Min	55	4620186	1911															Enterococcus faecium		139	132	0	6	7	1			Enterococcus faecium	0	0	0	0		Enterococcus faecium	0	0	0
									Median	338	5079265	95045															Enterococcus faecalis		221	189	1	31	14	0			Enterococcus faecalis	0	0	0	0		Enterococcus faecalis	0	0	0
									Mean	541	5087774	772106															Salmonella enterica		128	126	0	1	6	1			Salmonella enterica	104	103	1	7		Salmonella enterica	39	1	40
									Max	8565	6539975	4868920															Total		600	556	1	40	27	3			Total	104	103	1	7		Total	39	1	40
									SD	1197	299810	1400752
																											* Notes for Expected ResFinder:										*** Notes for Predicted Plasmids:
										Enterococcus faecium																	removed pbp5										removed Inc from plasmid names
										No. Contigs	No. Bases	N50															changed VanA to VanA-A,VanH-A,VanR-A,VanS-A,VanX-A,VanY-A,VanZ-A
									Min	15	2396357	40971
									Median	152	2553908	55074															** Notes for Observed ResFinder:
									Mean	129	2585017	520780															renamed aadE to ant(6)-Ia, since these are the same
									Max	254	2975277	2867696															renamed both blaTEM-1A and blaTEM-1B to just blaTEM-1
									SD	62	128973	904086
										Enterococcus faecalis
										No. Contigs	No. Bases	N50
									Min	19	2737040	64173
									Median	149	2985053	116288
									Mean	157	3007791	467668
									Max	353	3954982	2967424
									SD	76	196093	855632
										Salmonella enterica
										No. Contigs	No. Bases	N50
									Min	41	1123881	273
									Median	241	4952038	99777
									Mean	290	4880065	610249
									Max	4012	5185177	4979175
									SD	541	549427	1378339
