# Supplementary material for: A Bacterial Analysis Platform: An Integrated System for Analysing Bacterial Whole Genome Sequencing Data for Clinical Diagnostics and Surveillance
Source: PLoS One. 2016 Jun 21;11(6):e0157718. doi: 10.1371/journal.pone.0157718 (PMC4915688; doi:10.1371/journal.pone.0157718)
Supplement: S3 Excelsheet — (XLSX) [file pone.0157718.s005.xlsx]

## Sheet: user-result-summary(19).xls
sample_name	sequencing_platform	sequencing_type	organism	strain	country	isolation_source	pathogenic	collection_date	r_#contigs	r_#bases	r_n50	r_species	r_mlst	r_virulence	Published	Predicted	Published (modified *)	Predicted (modified **)	Missing	Extra	Published	Concordance	Missing	Split-miss	Vary	Notes
VTEC01	Ion Torrent	single	Escherichia coli	C570-12	Denmark	human	yes	2012	244	5302767	110998	Escherichia coli	ecoli[ST-11]	astA,eae,ehxA,espA,espB,espJ,espP,etpD,gad,iha,iss,katP,nleA,nleB,nleC,prfB,stx1A,stx1B,stx2A,stx2B,tir,toxB	eae,ehxA,vtx1a,vtx2c	eae,ehxA,stx1A,stx1B,stx2A,stx2B	eae,ehxA,stx1a,stx2c	eae,ehxA,stx1a,stx2c			4	4	0	0	0
VTEC02	Ion Torrent	single	Escherichia coli	C541-12	Denmark	human	yes	2012	248	5283092	104387	Escherichia coli	ecoli[ST-11]	astA,eae,espA,espB,espJ,espP,etpD,gad,iha,iss,katP,nleA,nleB,nleC,prfB,stx1A,stx1B,tir	eae,ehxA,vtx1a,vtx2c	eae,stx1A,stx1B	eae,ehxA,stx1a,stx2c	eae,stx1a	stx2c,ehxA		4	2	1	1	0	stx2c was not found previously by VirulenceFinder either, only "found" with PCR. ehxA is probably not found due to truncation of the gene, this was the conclusion in the previous study
VTEC03	Ion Torrent	single	Escherichia coli	C641-12A	Denmark	human	yes	2012	268	5013998	73908	Escherichia coli	ecoli[ST-301]	astA,eae,ehxA,espA,espF,espI,espP,gad,nleB,prfB,tir	eae,ehxA	eae,ehxA	eae,ehxA	eae,ehxA			2	2	0	0	0
VTEC04	Ion Torrent	single	Escherichia coli	C641-12B	Denmark	human	yes	2012	270	5017975	65597	Escherichia coli	ecoli[ST-301]	astA,eae,ehxA,espA,espF,espI,espP,gad,nleB,prfB,tir	eae,ehxA,vtx2a*	eae,ehxA	eae,ehxA	eae,ehxA			2	2	0	0	0	retyped to lack stx2a
VTEC05	Ion Torrent	single	Escherichia coli	C696-12	Denmark	human	yes	2012	397	5437311	78570	Escherichia coli	ecoli[ST-21]	astA,celb,cif,eae,efa1,ehxA,espA,espB,espF,espJ,espP,gad,iss,katP,lpfA,nleA,nleB,nleC,prfB,stx1A,stx1B,tir,toxB	eae,ehxA,vtx1a	eae,ehxA,stx1A,stx1B	eae,ehxA,stx1a	eae,ehxA,stx1a			3	3	0	0	0
VTEC06	Ion Torrent	single	Escherichia coli	C697-12A	Denmark	human	yes	2012	218	5214489	103647	Escherichia coli	ecoli[ST-11]	astA,eae,ehxA,espA,espB,espJ,espP,etpD,gad,iha,iss,katP,nleA,nleB,nleC,prfB,stx1A,stx1B,stx2A,stx2B,tir	eae,ehxA,vtx1a,vtx2c	eae,ehxA,stx1A,stx1B,stx2A,stx2B	eae,ehxA,stx1a,stx2c	eae,ehxA,stx1a,stx2c			4	4	0	0	0
VTEC07	Ion Torrent	single	Escherichia coli	C697-12B	Denmark	human	yes	2012	233	5210364	96034	Escherichia coli	ecoli[ST-11]	astA,eae,ehxA,espA,espB,espJ,espP,etpD,gad,iha,iss,katP,nleA,nleB,nleC,prfB,stx1A,stx1B,stx2A,stx2B,tir,toxB	eae,ehxA,vtx1a,vtx2c	eae,ehxA,stx1A,stx1B,stx2A,stx2B	eae,ehxA,stx1a,stx2c	eae,ehxA,stx1a,stx2c			4	4	0	0	0
VTEC08	Ion Torrent	single	Escherichia coli	C748-12	Denmark	human	yes	2012	279	5363379	83509	Escherichia coli	ecoli[ST-25]	celb,ehxA,gad,iha,ireA,iss,lpfA,mchB,mchC,mchF,prfB,senB,stx2A,stx2B,subA	ehxA,vtx2b	ehxA,stx2A,stx2B	ehxA,stx2b	ehxA,stx2b			2	2	0	0	0
VTEC09	Ion Torrent	single	Escherichia coli	C749-12	Denmark	human	yes	2012	147	4905062	116559	Escherichia coli	ecoli[Unknown ST]	cdtB,espP,gad,iha,iss,lpfA,prfB,stx1A,stx1B	vtx1a	stx1A,stx1B	stx1a	stx1a			1	1	0	0	0
VTEC10	Ion Torrent	single	Escherichia coli	C750-12	Denmark	human	yes	2012	396	5255403	35791	Escherichia coli	ecoli[Unknown ST]	ehxA,espI,gad,iha,ireA,iss,lpfA,prfB,stx1A,stx1B,subA	ehxA,vtx1c	ehxA,stx1A,stx1B	ehxA,stx1c	ehxA,stx1c			2	2	0	0	0
VTEC11	Ion Torrent	single	Escherichia coli	C751-12	Denmark	human	yes	2012	323	4986040	39882	Escherichia coli	ecoli[ST-504]	iha,iroN,iss,mchB,prfB,sigA,stx1A,stx1B	vtx1a	stx1A,stx1B	stx1a	stx1a			1	1	0	0	0
VTEC12	Ion Torrent	single	Escherichia coli	C659-12	Denmark	human	yes	2012	441	5000054	26095	Escherichia coli	ecoli[ST-504]	astA,iha,prfB,senB,sigA,stx1A,stx1B	vtx1a	stx1A,stx1B	stx1a	stx1a			1	1	0	0	0
VTEC13	Ion Torrent	single	Escherichia coli	C757-12	Denmark	human	yes	2012	429	5170629	29561	Escherichia coli	ecoli[ST-17]	cif,eae,efa1,ehxA,espA,espB,espJ,etpD,gad,iss,nleA,nleB,prfB,stx1A,stx1B,tir	eae,ehxA,vtx1a	eae,ehxA,stx1A,stx1B	eae,ehxA,stx1a	eae,ehxA,stx1a			3	3	0	0	0
VTEC14	Ion Torrent	single	Escherichia coli	C760-12	Denmark	human	yes	2012	253	5005040	43519	Escherichia coli	ecoli[ST-504]	astA,celb,iha,prfB,senB,sigA,stx1A,stx1B	vtx1a	stx1A,stx1B	stx1a	stx1a			1	1	0	0	0
VTEC15	Ion Torrent	single	Escherichia coli	C767-12	Denmark	human	yes	2012	313	5288716	48840	Escherichia coli	ecoli[ST-829]	celb,gad,iha,ireA,iss,lpfA,mchF,prfB,stx2A,stx2B,subA	vtx2b	stx2A,stx2B	stx2b	stx2	stx2b	stx2	1	1	0	0	0	not all variants has been anotated in the DB, this is the same result as previously published
VTEC16	Ion Torrent	single	Escherichia coli	C770-12	Denmark	human	yes	2012	544	5501587	22843	Escherichia coli	ecoli[ST-753]	astA,iha,ireA,iss,mchB,mchC,mchF,prfB,stx2A,stx2B,subA	vtx2b	stx2A,stx2B	stx2b	stx2b			1	1	0	0	0
VTEC17	Ion Torrent	single	Escherichia coli	C813-12	Denmark	human	yes	2012	647	5331283	21906	Escherichia coli	ecoli[Unknown ST]	cif,eae,efa1,ehxA,espA,espB,espJ,espP,gad,iss,katP,nleA,nleB,nleC,prfB,stx1A,stx1B,tir	eae,ehxA,vtx1a	eae,ehxA,stx1A,stx1B	eae,ehxA,stx1a	eae,ehxA,stx1a			3	3	0	0	0
VTEC19	Ion Torrent	single	Escherichia coli	C812-12	Denmark	human	yes	2012	225	5247710	124133	Escherichia coli	ecoli[ST-11]	astA,eae,ehxA,espA,espB,espJ,espP,etpD,iha,iss,katP,nleA,nleB,nleC,prfB,stx1A,stx1B,stx2A,stx2B,tir,toxB	eae,ehxA,vtx1a,vtx2a	eae,ehxA,stx1A,stx1B,stx2A,stx2B	eae,ehxA,stx1a,stx2a	eae,ehxA,stx1a,stx2a			4	4	0	0	0
VTEC20	Ion Torrent	single	Escherichia coli	C816-12	Denmark	human	yes	2012	202	5157068	121282	Escherichia coli	ecoli[ST-32]	astA,cif,eae,ehxA,espA,espB,espJ,espP,gad,iha,iss,nleA,nleB,nleC,prfB,stx2A,stx2B,tir,toxB	eae,ehxA,vtx2a	eae,ehxA,stx2A,stx2B	eae,ehxA,stx2a	eae,ehxA,stx2a			3	3	0	0	0
VTEC21	Ion Torrent	single	Escherichia coli	C818-12	Denmark	human	yes	2012	230	5256065	96061	Escherichia coli	ecoli[ST-11]	astA,eae,ehxA,espA,espB,espJ,espP,etpD,gad,iha,iss,katP,nleA,nleB,nleC,prfB,stx1A,stx1B,stx2A,stx2B,tir,toxB	eae,ehxA,vtx1a,vtx2a	eae,ehxA,stx1A,stx1B,stx2A,stx2B	eae,ehxA,stx1a,stx2a	eae,ehxA,stx1a,stx2a			4	4	0	0	0
VTEC22	Ion Torrent	single	Escherichia coli	C819-12	Denmark	human	yes	2012	212	5259174	144767	Escherichia coli	ecoli[ST-11]	astA,eae,ehxA,espA,espB,espJ,espP,etpD,gad,iha,iss,katP,nleA,nleB,nleC,prfB,stx1A,stx1B,stx2A,stx2B,tir,toxB	eae,ehxA,vtx1a,vtx2a	eae,ehxA,stx1A,stx1B,stx2A,stx2B	eae,ehxA,stx1a,stx2a	eae,ehxA,stx1a,stx2a			4	4	0	0	0
VTEC23	Ion Torrent	single	Escherichia coli	C820-12	Denmark	human	yes	2012	277	5436245	79411	Escherichia coli	ecoli[ST-20]	astA,cba,cif,cma,eae,espA,espB,espF,gad,iss,nleB,nleC,prfB,stx2A,stx2B,tir	eae,vtx2f	eae,stx2A,stx2B	eae,stx2f	eae,stx2f			2	2	0	0	0
VTEC24	Ion Torrent	single	Escherichia coli	C821-12	Denmark	human	yes	2012	260	5235519	115457	Escherichia coli	ecoli[ST-655]	astA,eae,efa1,ehxA,espA,espB,espI,espJ,espP,gad,lpfA,nleA,nleB,nleC,prfB,stx2A,stx2B,tir	eae,ehxA,vtx2a	eae,ehxA,stx2A,stx2B	eae,ehxA,stx2a	eae,ehxA,stx2a			3	3	0	0	0
VTEC25	Ion Torrent	single	Escherichia coli	C849-12	Denmark	human	yes	2012	220	5245766	126677	Escherichia coli	ecoli[ST-11]	astA,eae,ehxA,espA,espB,espJ,espP,etpD,gad,iha,iss,katP,nleA,nleB,nleC,prfB,stx1A,stx1B,stx2A,stx2B,tir,toxB	eae,ehxA,vtx1a,vtx2a	eae,ehxA,stx1A,stx1B,stx2A,stx2B	eae,ehxA,stx1a,stx2a	eae,ehxA,stx1a,stx2a			4	4	0	0	0
VTEC26	Ion Torrent	single	Morganella morganii	C848-12	Denmark	human	yes	2012	52	4055781	176604	unknown									0	0	0	0	0
VTEC27	Ion Torrent	single	Escherichia coli	C850-12	Denmark	human	yes	2012	254	5065655	81376	Escherichia coli	ecoli[ST-17]	astA,cif,eae,efa1,ehxA,espA,espB,espF,espJ,etpD,gad,iss,nleA,nleB,prfB,stx1A,stx1B,tir	eae,ehxA,vtx1a	eae,ehxA,stx1A,stx1B	eae,ehxA,stx1a	eae,ehxA,stx1a			3	3	0	0	0
VTEC28	Ion Torrent	single	Escherichia coli	C852-12	Denmark	human	yes	2012	243	5261562	104254	Escherichia coli	ecoli[ST-11]	astA,eae,ehxA,espA,espB,espJ,espP,etpD,gad,iha,iss,katP,nleA,nleB,nleC,prfB,stx1A,stx1B,stx2A,stx2B,tir,toxB	eae,ehxA,vtx1a,vtx2a	eae,ehxA,stx1A,stx1B,stx2A,stx2B	eae,ehxA,stx1a,stx2a	eae,ehxA,stx1a,stx2a			4	4	0	0	0
VTEC29	Ion Torrent	single	Escherichia coli	C857-12	Denmark	human	yes	2012	250	5375983	90792	Escherichia coli	ecoli[ST-32]	astA,cif,eae,ehxA,espA,espB,espF,espI,espJ,espP,gad,iha,iss,katP,nleA,nleB,nleC,prfB,stx2A,stx2B,tir,toxB	eae,ehxA,vtx2a	eae,ehxA,stx2A,stx2B	eae,ehxA,stx2a	eae,ehxA,stx2a			3	3	0	0	0
VTEC33	Ion Torrent	single	Escherichia coli	C874-12	Denmark	human	yes	2012	287	5474038	97468	Escherichia coli	ecoli[ST-442]	ehxA,gad,iha,ireA,iss,lpfA,mchB,mchC,mchF,prfB,senB,stx1A,stx1B,stx2A,stx2B,subA	ehxA,vtx1c,vtx2b	ehxA,stx1Ac,stx1B,stx2A,stx2B	ehxA,stx1c,stx2b	ehxA,stx1c,stx2b			3	3	0	0	0
VTEC34	Ion Torrent	single	Escherichia coli	C884-12	Denmark	human	yes	2012	200	5155599	121342	Escherichia coli	ecoli[ST-32]	astA,cif,eae,ehxA,espA,espB,espJ,espP,gad,iha,iss,nleA,nleB,nleC,prfB,stx2A,stx2B,tir,toxB	eae,ehxA,vtx2a	eae,ehxA,stx2A,stx2B	eae,ehxA,stx2a	eae,ehxA,stx2a			3	3	0	0	0
VTEC35	Ion Torrent	single	Escherichia coli	C885-12A	Denmark	human	yes	2012	115	4755036	103805	Escherichia coli	ecoli[ST-442]	cif,eae,espA,espF,espJ,gad,lpfA,nleB,prfB,tir	eae	eae	eae	eae			1	1	0	0	0
VTEC36	Ion Torrent	single	Escherichia coli	C885-12B	Denmark	human	yes	2012	240	5253067	72400	Escherichia coli	ecoli[ST-333]	astA,eae,ehxA,espA,espF,espI,espJ,espP,gad,lpfA,nleB,prfB,stx2A,stx2B,tir	eae,ehxA,vtx2a	eae,ehxA,stx2A,stx2B	eae,ehxA,stx2a	eae,ehxA,stx2a			3	3	0	0	0
VTEC37	Ion Torrent	single	Escherichia coli	C886-12	Denmark	human	yes	2012	258	5264368	96518	Escherichia coli	ecoli[ST-32]	astA,cif,eae,ehxA,espA,espB,espI,espJ,espP,gad,iha,iss,nleA,nleB,nleC,prfB,stx2A,stx2B,tir,toxB	eae,ehxA,vtx2a	eae,ehxA,stx2A,stx2B	eae,ehxA,stx2a	eae,ehxA,stx2a			3	3	0	0	0
VTEC38	Ion Torrent	single	Escherichia coli	C887-12	Denmark	human	yes	2012	77	4488733	153149	Escherichia coli	ecoli[Unknown ST]	gad,prfB							0	0	0	0	0
VTEC39	Ion Torrent	single	Escherichia coli	C891-12	Denmark	human	yes	2012	232	5212876	116338	Escherichia coli	ecoli[ST-2966]	astA,eae,ehxA,espA,espB,espJ,espP,etpD,gad,iha,iss,katP,nleA,nleB,nleC,prfB,stx2A,stx2B,tir	eae,ehxA,vtx2c	eae,ehxA,stx2A,stx2B	eae,ehxA,stx2c	eae,ehxA,stx2c			3	3	0	0	0
VTEC40	Ion Torrent	single	Escherichia coli	C892-12	Denmark	human	yes	2012	145	4939191	102286	Escherichia coli	ecoli[ST-200]	celb,gad,katP,lpfA,prfB,stx2A,stx2B	vtx2d*,vtx2g*	stx2A,stx2B	stx2g	stx2g			1	1	0	0	0	retyped as stx2g
VTEC41	Ion Torrent	single	Escherichia coli	C893-12	Denmark	human	yes	2012	208	5306779	82670	Escherichia coli	ecoli[Unknown ST]	cba,cma,ehxA,espI,gad,iha,ireA,lpfA,mchB,mchC,mchF,prfB,senB,stx1A,stx1B,subA	ehxA,vtx1a*,vtx1c*	ehxA,stx1A,stx1B	ehxA,stx1c	ehxA,stx1c			2	2	0	0	0	retyped as stx1c
VTEC42	Ion Torrent	single	Escherichia coli	C894-12	Denmark	human	yes	2012	206	5277292	94653	Escherichia coli	ecoli[ST-11]	astA,eae,ehxA,espA,espB,espJ,espP,etpD,gad,iha,iss,katP,nleA,nleB,nleC,prfB,stx2A,stx2B,tir,toxB	eae,ehxA,vtx2a	eae,ehxA,stx2A,stx2B	eae,ehxA,stx2a	eae,ehxA,stx2a			3	3	0	0	0
VTEC43	Ion Torrent	single	Escherichia coli	C895-12	Denmark	human	yes	2012	185	5204668	85195	Escherichia coli	ecoli[ST-678]	gad,iha,lpfA,mchC,mchF,pic,prfB,sigA,stx2A,stx2B	vtx2a	stx2A,stx2B	stx2a	stx2a			1	1	0	0	0
VTEC44	Ion Torrent	single	Escherichia coli	C896-12A	Denmark	human	yes	2012	247	5264467	68277	Escherichia coli	ecoli[ST-333]	astA,eae,ehxA,espA,espI,espJ,espP,gad,lpfA,nleA,nleB,prfB,stx2A,stx2B,tir	eae,ehxA,vtx2a	eae,ehxA,stx2A,stx2B	eae,ehxA,stx2a	eae,ehxA,stx2a			3	3	0	0	0
VTEC45	Ion Torrent	single	Escherichia coli	C896-12B	Denmark	human	yes	2012	124	4758033	104256	Escherichia coli	ecoli[ST-442]	cif,eae,espA,espF,espJ,gad,lpfA,nleB,prfB,tir	eae	eae	eae	eae			1	1	0	0	0
VTEC46	Ion Torrent	single	Escherichia coli	C904-12A	Denmark	human	yes	2012	593	5523711	43914	Escherichia coli	ecoli[ST-675]	celb,ehxA,gad,ireA,lpfA,picU,prfB,senB,stx1A,stx1B,subA	ehxA,vtx1c	ehxA,stx1A,stx1B	ehxA,stx1c	ehxA,stx1c			2	2	0	0	0
VTEC47	Ion Torrent	single	Escherichia coli	C905-12	Denmark	human	yes	2012	304	5058172	86262	Escherichia coli	ecoli[ST-119]	astA,eae,efa1,ehxA,espA,espB,espF,espI,espJ,espP,gad,iss,katP,lpfA,nleA,nleB,nleC,prfB,stx1A,stx1B,stx2A,stx2B,tir	eae,ehxA,vtx1a,vtx2a	eae,ehxA,stx1A,stx1B,stx2A,stx2B	eae,ehxA,stx1a,stx2a	eae,ehxA,stx1a,stx2a			4	4	0	0	0
								Assembler Results									Notes for Published *		MLST Results Summary
									Escherichia coli								renamed vtx to stx		Species		Published	Concordance	Missing	Split-miss	Vary
									No. Contigs	No. Bases	N50						removed genes that didn't show up after retyping		Escherichia coli		106	104	1	1	0
								Min	52	4055781	21906								Total		106	104	1	1	0
								Median	247	5245766	94653						Notes for Predicted **
								Mean	267	5158599	88163						Removed the subunit annotation from the stx gene names
								Max	647	5523711	176604						Added variant annotation to the stx gene names, where it could be found
								SD	121	269720	35535
